# Supplementary material for: The effect of various breath‐hold techniques on the cardiorespiratory response to facial immersion in humans
Source: Exp Physiol. 2022 Nov 30;108(1):50–62. doi: 10.1113/EP090531 (PMC10103768; doi:10.1113/EP090531)
Supplement: Supplementary file 1 — Statistical Summary Document [file EPH-108-50-s001.xlsx]

## Sheet: Statistical Summary Table
Statistical Summary Document
Manuscript Title:	The effect of various breath-hold techniques on the cardiorespiratory response to facial immersion in humans
Authors:	Matthew Justin Burley, Jamie Blackwell, Bert Bond, Craig A Williams, and Francis B Stephens
Animal model used, if applicable:	Human participants
Underlying hypothesis:	We hypothesised that a breath-hold technique that uses repeated and progressive near-maximal breath-holds would create the largest cardiorespiratory perturbation and induce the most prolonged breath-hold duration.
Definitions of ‘n’:	Number of male participants
Statistical summary table:
Experimental question number	Finding/ conclusion	Experimental location/variable	Mean value	Standard Deviation	n	Exact P value	Figure/table in which data are presented	Units	Data comparisons	Statistical test	Any other experimental factors	Comments
Multiple tests of the same question are shown in different rows		e.g. cortex vs cerebellum or genotype	(or other summary statistic)	(SD)	(value)	If P is considered significant against a stated confidence limit, authors may indicate this in bold.The exact value must be stated unless P is less than 0.0001, in which case < is permitted.			e.g. WT vs KO		e.g. subjects’ age or sex	e.g. observation
Comparing maximum breath-hold duration in Control (CON) vs all breath-hold techniques: Repeated breath-holds (RBH), prolonged breath-holds (PBH), and increasing breath-holds (IBH).	All breath-hold techniques increased maximum breath hold duration over control. The mammalian dive reflec protocol showed no difference compared to control.	Max breath-hold (CON) Max breath-hold (MDR Max Breath-hold (RBH) Max Breath-hold (PBH) Max Breath-hold (IBH)	149.70 147.20 214.50 205.70 195.80	27.76 40.57 53.27 25.23 24.61	10 10 10 10 10	- 0.9966 0.0208 <0.0001 0.0006	Figure 1A & 2 Figure 1A & 2 Figure 2 Figure 2 Figure 2	Seconds Seconds Seconds Seconds Seconds	MDR vs CON RBH vs CON PBH vs CON IBH vs CON	1-Way ANOVA 1-Way ANOVA 1-Way ANOVA 1-Way ANOVA	10 healthy male human participants (34.5 ± 1.9 yr; 179.5 ± 1.2 cm; 85.5 ± 1.7 kg).
Figure 1B. Comparing mean arterial blood pressure in control (CON) vs mammalian dive reflex (MDR) protocols during maximal breath-hold.	MABP increased over time. No differences compared to CON.	MABP (CON) MABP (MDR)	107.40 110.00	13.73 13.75	10 10	Time: <0.0001 Group: 0.5978 Interaction: 0.7000	Figure 1B Figure 1B	mmHg mmHg	MDR vs CON	2-Way ANOVA	10 healthy male human participants (34.5 ± 1.9 yr; 179.5 ± 1.2 cm; 85.5 ± 1.7 kg).
Figure 1C. Comparing cardiac output in control (CON) vs mammalian dive reflex (MDR) protocols during maximal breath-hold.	Cardiac output increased over time. No differences compared to CON.	Cardiac output (CON) Cardiac output(MDR)	3.71 3.11	0.98 0.64	10 10	Time: <0.0001 Group: 0.1023 Interaction: 0.1272	Figure 1C Figure 1C	L/min L/min	MDR vs CON	2-Way ANOVA	10 healthy male human participants (34.5 ± 1.9 yr; 179.5 ± 1.2 cm; 85.5 ± 1.7 kg).
Figure 1D. Comparing heart rate in control (CON) vs mammalian dive reflex (MDR) protocols during maximal breath-hold.	Heart rate increased over time. No differences compared to CON.	Heart rate (CON) Heart rate (MDR)	62.58 55.78	7.56 9.12	10 10	Time: 0.0002 Group: 0.0440 Interaction: 0.2965	Figure 1D Figure 1D	bpm bpm	MDR vs CON	2-Way ANOVA	10 healthy male human participants (34.5 ± 1.9 yr; 179.5 ± 1.2 cm; 85.5 ± 1.7 kg).
Figure 1E. Comparing haematocrit before (pre) and after (post) max breath-hold in control (CON) vs mammalian dive reflex (MDR) protocols during maximal breath-hold.	Haematocrit increased over time. No differences compared to CON.	Haematocrit (CON) Haematocrit (MDR)	45.78 45.83	1.10 1.66	10 10	Time: <0.0001 Group: 0.9188 Interaction: 0.1449	Figure 1E Figure 1E	% %	MDR vs CON	2-Way ANOVA	10 healthy male human participants (34.5 ± 1.9 yr; 179.5 ± 1.2 cm; 85.5 ± 1.7 kg).
Figure 1F. Comparing haemoglobin before (pre) and after (post) max breath-hold in control (CON) vs mammalian dive reflex (MDR) protocols during maximal breath-hold.	Haemoglobin increased over time. No differences compared to CON.	Haemoglobin (CON) Haemoglobin (MDR)	147.80 147.80	3.75 5.73	10 10	Time: <0.0001 Group: >0.9999 Interaction: 0.1592	Figure 1F Figure 1F	g/L g/L	MDR vs CON	2-Way ANOVA	10 healthy male human participants (34.5 ± 1.9 yr; 179.5 ± 1.2 cm; 85.5 ± 1.7 kg).
Figure 1G. Comparing noradrenaline before (pre) and after (post) max breath-hold in control (CON) vs mammalian dive reflex (MDR) protocols during maximal breath-hold.	Noradrenaline increased over time. No differences compared to CON.	Noradrenaline (CON) Noradrenaline (MDR)	1030 1445	751.90 1264.00	10 10	Time: 0.0500 Group: 0.2111 Interaction: 0.1390	Figure 1G Figure 1G	pg/mL pg/mL	MDR vs CON	2-Way ANOVA	10 healthy male human participants (34.5 ± 1.9 yr; 179.5 ± 1.2 cm; 85.5 ± 1.7 kg).
Figure 1H. Comparing lactate before (pre) and after (post) max breath-hold in control (CON) vs mammalian dive reflex (MDR) protocols during maximal breath-hold.	Lactate increased over time. No differences compared to CON.	Lactate (CON) Lactate (MDR)	1.16 1.09	0.09 0.05	10 10	Time: 0.0100 Group: 0.5465 Interaction: 0.5100	Figure 1H Figure 1H	mmol/L mmol/L	MDR vs CON	2-Way ANOVA	10 healthy male human participants (34.5 ± 1.9 yr; 179.5 ± 1.2 cm; 85.5 ± 1.7 kg).
Figure 3A. Comparing end-tidal oxygen in control (CON) vs repeated breath-holds (RBH) protocol during 40-minute preparation prior to maximal breath-hold.	End-tidal O2 during repeated breath-holds significantly increased over control.	End-tidal O2 (CON) End-tidal O2 (RBH)	106.40 111.10	1.27 3.45	10 10	Time: 0.1320 Group: 0.1128 Interaction: 0.0321	Figure 3A Figure 3A	mmHg mmHg	RBH vs CON	2-Way ANOVA	10 healthy male human participants (34.5 ± 1.9 yr; 179.5 ± 1.2 cm; 85.5 ± 1.7 kg).
Figure 3B. Comparing end-tidal oxygen in control (CON) vs prolonged breath-holds (PBH) protocol during 40-minute preparation prior to maximal breath-hold.	End-tidal O2 during prolonged breath-holds significantly increased over control during the last three time-points.	End-tidal O2 (CON) End-tidal O2 (PBH)	106.40 113.70	1.27 2.94	10 10	Time: 0.0385 Group: 0.0005 Interaction: 0.1196	Figure 3B Figure 3B	mmHg mmHg	PBH vs CON	2-Way ANOVA	10 healthy male human participants (34.5 ± 1.9 yr; 179.5 ± 1.2 cm; 85.5 ± 1.7 kg).
Figure 3C. Comparing end-tidal oxygen in control (CON) vs increasing breath-holds (IBH) protocol during 40-minute preparation prior to maximal breath-hold.	End-tidal O2 during increasing breath-holds significantly increased over control.	End-tidal O2 (CON) End-tidal O2 (IBH)	105.90 114.80	1.19 2.68	10 10	Time: 0.0615 Group: 0.0009 Interaction: 0.0276	Figure 3C Figure 3C	mmHg mmHg	IBH vs CON	2-Way ANOVA	10 healthy male human participants (34.5 ± 1.9 yr; 179.5 ± 1.2 cm; 85.5 ± 1.7 kg).
Figure 3D. Comparing end-tidal carbon dioxide in control (CON) vs repeated breath-holds (RBH) protocol during 40-minute preparation prior to maximal breath-hold.	End-tidal CO2 during repeated breath-holds significantly decreased compared to control.	End-tidal CO2 (CON) End-tidal CO2 (RBH)	39.15 36.47	0.47 2.05	10 10	Time: 0.0346 Group: 0.1090 Interaction: 0.0245	Figure 3D Figure 3D	mmHg mmHg	RBH vs CON	2-Way ANOVA	10 healthy male human participants (34.5 ± 1.9 yr; 179.5 ± 1.2 cm; 85.5 ± 1.7 kg).
Figure 3E. Comparing end-tidal carbon dioxide in control (CON) vs prolonged breath-holds (PBH) protocol during 40-minute preparation prior to maximal breath-hold.	End-tidal CO2 during prolonged breath-holds significantly decreased compared to control.	End-tidal CO2 (CON) End-tidal CO2 (PBH)	39.10 36.36	0.63 0.35	10 10	Time: 0.0748 Group: 0.0081 Interaction: 0.0936	Figure 3E Figure 3E	mmHg mmHg	PBH vs CON	2-Way ANOVA	10 healthy male human participants (34.5 ± 1.9 yr; 179.5 ± 1.2 cm; 85.5 ± 1.7 kg).
Figure 3F. Comparing end-tidal carbon dioxide in control (CON) vs increasing breath-holds (IBH) protocol during 40-minute preparation prior to maximal breath-hold.	End-tidal CO2 during increasing breath-holds significantly decreased compared to control.	End-tidal CO2 (CON) End-tidal CO2 (IBH)	39.20 34.21	0.56 0.38	10 10	Time: 0.0004 Group: 0.0005 Interaction: 0.0027	Figure 3F Figure 3F	mmHg mmHg	IBH vs CON	2-Way ANOVA	10 healthy male human participants (34.5 ± 1.9 yr; 179.5 ± 1.2 cm; 85.5 ± 1.7 kg).
Figure 4A. Comparing mean arterial blood pressure in control (CON) vs repeated breath-holds (RBH) protocol during 40-minute preparation prior to maximal breath-hold.	MABP during repeated breath-holds significantly increased over control.	MABP (CON) MABP (RBH)	88.11 91.47	1.394 4.764	10 10	Time: 0.0049 Group: 0.0970 Interaction: 0.0044	Figure 4A Figure 4A	mmHg mmHg	RBH vs CON	2-Way ANOVA	10 healthy male human participants (34.5 ± 1.9 yr; 179.5 ± 1.2 cm; 85.5 ± 1.7 kg).
Figure 4A. Comparing mean arterial blood pressure in control (CON) vs repeated breath-holds (RBH) during maximum breath-hold.	MABP during repeated breath-holds significantly increased over control.	MABP (CON) MABP (RBH)	107.4 111.8	13.73 17.33	10 10	Time: <0.0001 Group: 0.5333 Interaction: 0.0066	Figure 4A Figure 4A	mmHg mmHg	RBH vs CON	2-Way ANOVA	10 healthy male human participants (34.5 ± 1.9 yr; 179.5 ± 1.2 cm; 85.5 ± 1.7 kg).
Figure 4B. Comparing mean arterial blood pressure in control (CON) vs prolonged breath-holds (PBH) protocol during 40-minute preparation prior to maximal breath-hold.	No changes was observed.	MABP (CON) MABP (PBH)	87.99 88.54	1.204 3.150	10 10	Time: 0.1891 Group: 0.8971 Interaction: 0.3153	Figure 4B Figure 4B	mmHg mmHg	PBH vs CON	2-Way ANOVA	10 healthy male human participants (34.5 ± 1.9 yr; 179.5 ± 1.2 cm; 85.5 ± 1.7 kg).
Figure 4B. Comparing mean arterial blood pressure in control (CON) vs prolonged breath-holds (PBH) during maximum breath-hold.	MABP during control significantly increased over prolonged breath-holds.	MABP (CON) MABP (PBH)	107.4 103.6	13.73 14.10	10 10	Time: 0.0001 Group: 0.5621 Interaction: 0.0323	Figure 4B Figure 4B	mmHg mmHg	PBH vs CON	2-Way ANOVA	10 healthy male human participants (34.5 ± 1.9 yr; 179.5 ± 1.2 cm; 85.5 ± 1.7 kg).
Figure 4C. Comparing mean arterial blood pressure in control (CON) vs increasing breath-holds (IBH) protocol during 40-minute preparation prior to maximal breath-hold.	MABP increased over time but was not different.	MABP (CON) MABP (IBH)	87.76 88.67	1.479 2.636	10 10	Time: 0.0040 Group: 0.7522 Interaction: 0.1495	Figure 4C Figure 4C	mmHg mmHg	IBH vs CON	2-Way ANOVA	10 healthy male human participants (34.5 ± 1.9 yr; 179.5 ± 1.2 cm; 85.5 ± 1.7 kg).
Figure 4C. Comparing mean arterial blood pressure in control (CON) vs increasing breath-holds (IBH) during maximum breath-hold.	MABP during increasing breath-holds significantly increased over control.	MABP (CON) MABP (IBH)	107.4 109.3	13.73 17.24	10 10	Time: <0.0001 Group: 0.6769 Interaction: 0.0158	Figure 4C Figure 4C	mmHg mmHg	IBH vs CON	2-Way ANOVA	10 healthy male human participants (34.5 ± 1.9 yr; 179.5 ± 1.2 cm; 85.5 ± 1.7 kg).
Figure 4D. Comparing total peripheral resistance in control (CON) vs repeated breath-holds (RBH) protocol during 40-minute preparation prior to maximal breath-hold.	No changes was observed.	TPR (CON) TPR (RBH)	1.201 1.247	0.056 0.079	10 10	Time: 0.3174 Group: 0.7075 Interaction: 0.0651	Figure 4D Figure 4D	mmHg mmHg	RBH vs CON	2-Way ANOVA	10 healthy male human participants (34.5 ± 1.9 yr; 179.5 ± 1.2 cm; 85.5 ± 1.7 kg).
Figure 4D. Comparing total peripheral resistance in control (CON) vs repeated breath-holds (RBH) during maximum breath-hold.	TPR increased over time but was not different.	TPR (CON) TPR (RBH)	2.05 2.53	0.52 0.59	10 10	Time: <0.0001 Group: 0.3165 Interaction: 0.0843	Figure 4D Figure 4D	mmHg mmHg	RBH vs CON	2-Way ANOVA	10 healthy male human participants (34.5 ± 1.9 yr; 179.5 ± 1.2 cm; 85.5 ± 1.7 kg).
Figure 4E. Comparing total peripheral resistance in control (CON) vs prolonged breath-holds (PBH) protocol during 40-minute preparation prior to maximal breath-hold.	No changes was observed.	TPR (CON) TPR (PBH)	1.23 1.01	0.038 0.047	10 10	Time: 0.3420 Group: 0.0958 Interaction: 0.4375	Figure 4E Figure 4E	mmHg mmHg	PBH vs CON	2-Way ANOVA	10 healthy male human participants (34.5 ± 1.9 yr; 179.5 ± 1.2 cm; 85.5 ± 1.7 kg).
Figure 4E. Comparing total peripheral resistance in control (CON) vs prolonged breath-holds (PBH) during maximum breath-hold.	TPR increased over time but was not different.	TPR (CON) TPR (PBH)	2.05 1.93	0.52 0.19	10 10	Time: 0.0112 Group: 0.6103 Interaction: 0.0538	Figure 4E Figure 4E	mmHg mmHg	PBH vs CON	2-Way ANOVA	10 healthy male human participants (34.5 ± 1.9 yr; 179.5 ± 1.2 cm; 85.5 ± 1.7 kg).
Figure 4F. Comparing total peripheral resistance in control (CON) vs increasing breath-holds (IBH) protocol during 40-minute preparation prior to maximal breath-hold.	No changes was observed.	TPR (CON) TPR (IBH)	1.22 1.03	0.038 0.047	10 10	Time: 0.6491 Group: 0.1003 Interaction: 0.2913	Figure 4F Figure 4F	mmHg mmHg	IBH vs CON	2-Way ANOVA	10 healthy male human participants (34.5 ± 1.9 yr; 179.5 ± 1.2 cm; 85.5 ± 1.7 kg).
Figure 4F. Comparing total peripheral resistance in control (CON) vs increasing breath-holds (IBH) during maximum breath-hold.	TPR increased over time but was not different.	TPR (CON) TPR (IBH)	2.05 1.98	0.52 0.39	10 10	Time: <0.0001 Group: 0.7270 Interaction: 0.0836	Figure 4F Figure 4F	mmHg mmHg	IBH vs CON	2-Way ANOVA	10 healthy male human participants (34.5 ± 1.9 yr; 179.5 ± 1.2 cm; 85.5 ± 1.7 kg).
Figure 5A. Comparing cardiac output in control (CON) vs repeated breath-holds (RBH) protocol during 40-minute preparation prior to maximal breath-hold.	No changes was observed.	Cardiac output (CON) Cardiac output (RBH)	4.71 4.73	0.24 0.23	10 10	Time: 0.1124 Group: 0.9704 Interaction: 0.0854	Figure 5A Figure 5A	L/min L/min	RBH vs CON	2-Way ANOVA	10 healthy male human participants (34.5 ± 1.9 yr; 179.5 ± 1.2 cm; 85.5 ± 1.7 kg).
Figure 5A. Comparing cardiac output in control (CON) vs repeated breath-holds (RBH) during maximum breath-hold.	Cardiac output increased over time but was not different.	Cardiac output (CON) Cardiac output (RBH)	3.71 3.13	0.98 0.76	10 10	Time: <0.0001 Group: 0.1905 Interaction: 0.3215	Figure 5A Figure 5A	L/min L/min	RBH vs CON	2-Way ANOVA	10 healthy male human participants (34.5 ± 1.9 yr; 179.5 ± 1.2 cm; 85.5 ± 1.7 kg).
Figure 5B. Comparing cardiac output in control (CON) vs prolonged breath-holds (PBH) protocol during 40-minute preparation prior to maximal breath-hold.	Cardiac output decreased over time in both protocols, and was higher in the breath-hold technique compared to control.	Cardiac output (CON) Cardiac output (PBH)	4.62 5.68	0.19 0.34	10 10	Time: 0.0187 Group: 0.0276 Interaction: 0.1107	Figure 5B Figure 5B	L/min L/min	PBH vs CON	2-Way ANOVA	10 healthy male human participants (34.5 ± 1.9 yr; 179.5 ± 1.2 cm; 85.5 ± 1.7 kg).
Figure 5B. Comparing cardiac output in control (CON) vs prolonged breath-holds (PBH) during maximum breath-hold.	Cardiac output increased over time but was not different.	Cardiac output (CON) Cardiac output (PBH)	3.71 4.11	0.98 1.02	10 10	Time: <0.0001 Group: 0.3177 Interaction: 0.6251	Figure 5B Figure 5B	L/min L/min	PBH vs CON	2-Way ANOVA	10 healthy male human participants (34.5 ± 1.9 yr; 179.5 ± 1.2 cm; 85.5 ± 1.7 kg).
Figure 5C. Comparing cardiac output in control (CON) vs increasing breath-holds (IBH) protocol during 40-minute preparation prior to maximal breath-hold.	No changes was observed.	Cardiac output (CON) Cardiac output (IBH)	4.61 5.43	0.14 0.19	10 10	Time: 0.2612 Group: 0.0541 Interaction: 0.2481	Figure 5C Figure 5C	L/min L/min	IBH vs CON	2-Way ANOVA	10 healthy male human participants (34.5 ± 1.9 yr; 179.5 ± 1.2 cm; 85.5 ± 1.7 kg).
Figure 5C. Comparing cardiac output in control (CON) vs increasing breath-holds (IBH) during maximum breath-hold.	Cardiac output increased over time but was not different.	Cardiac output (CON) Cardiac output (IBH)	3.71 3.66	0.98 0.82	10 10	Time: <0.0001 Group: 0.8418 Interaction: 0.6223	Figure 5C Figure 5C	L/min L/min	IBH vs CON	2-Way ANOVA	10 healthy male human participants (34.5 ± 1.9 yr; 179.5 ± 1.2 cm; 85.5 ± 1.7 kg).
Figure 5D. Comparing heart rate in control (CON) vs repeated breath-holds (RBH) protocol during 40-minute preparation prior to maximal breath-hold.	Heart rate during repeated breath-holds significantly increased over control.	Heart rate (CON) Heart rate (RBH)	57.00 62.19	1.67 2.48	10 10	Time: 0.0303 Group: 0.0011 Interaction: 0.0481	Figure 5D Figure 5D	bpm bpm	RBH vs CON	2-Way ANOVA	10 healthy male human participants (34.5 ± 1.9 yr; 179.5 ± 1.2 cm; 85.5 ± 1.7 kg).
Figure 5D. Comparing heart rate in control (CON) vs repeated breath-holds (RBH) during maximum breath-hold.	Heart rate decreased over time but was not different.	Heart rate (CON) Heart rate (RBH)	62.58 60.58	7.56 7.06	10 10	Time: 0.0007 Group: 0.5395 Interaction: 0.7236	Figure 5D Figure 5D	bpm bpm	RBH vs CON	2-Way ANOVA	10 healthy male human participants (34.5 ± 1.9 yr; 179.5 ± 1.2 cm; 85.5 ± 1.7 kg).
Figure 5E. Comparing heart rate in control (CON) vs prolonged breath-holds (PBH) protocol during 40-minute preparation prior to maximal breath-hold.	Heart rate increased over time in both protocols, and was higher in the breath-hold technique compared to control.	Heart rate (CON) Heart rate (PBH)	56.37 67.43	1.10 2.94	10 10	Time: 0.0101 Group: <0.0001 Interaction: 0.0722	Figure 5E Figure 5E	bpm bpm	PBH vs CON	2-Way ANOVA	10 healthy male human participants (34.5 ± 1.9 yr; 179.5 ± 1.2 cm; 85.5 ± 1.7 kg).
Figure 5E. Comparing heart rate in control (CON) vs prolonged breath-holds (PBH) during maximum breath-hold.	Heart rate decreased over time but was not different.	Heart rate (CON) Heart rate (PBH)	62.58 63.62	7.56 7.40	10 10	Time: 0.0009 Group: 0.7203 Interaction: 0.5503	Figure 5E Figure 5E	bpm bpm	PBH vs CON	2-Way ANOVA	10 healthy male human participants (34.5 ± 1.9 yr; 179.5 ± 1.2 cm; 85.5 ± 1.7 kg).
Figure 5F. Comparing heart rate in control (CON) vs increasing breath-holds (IBH) protocol during 40-minute preparation prior to maximal breath-hold.	Heart rate was higher throughout the breath-hold technique compared to control.	Heart rate (CON) Heart rate (IBH)	56.40 66.53	0.97 1.75	10 10	Time: 0.1370 Group: 0.0009 Interaction: 0.2563	Figure 5F Figure 5F	bpm bpm	IBH vs CON	2-Way ANOVA	10 healthy male human participants (34.5 ± 1.9 yr; 179.5 ± 1.2 cm; 85.5 ± 1.7 kg).
Figure 5F. Comparing heart rate in control (CON) vs increasing breath-holds (IBH) protocol.	Heart rate decreased over time but was not different.	Heart rate (CON) Heart rate (IBH)	62.58 59.60	7.56 7.27	10 10	Time: <0.0001 Group: 0.2824 Interaction: 0.5669	Figure 5F Figure 5F	bpm bpm	IBH vs CON	2-Way ANOVA	10 healthy male human participants (34.5 ± 1.9 yr; 179.5 ± 1.2 cm; 85.5 ± 1.7 kg).
Comparing haematocrit in control (CON) vs all breath-hold techniques during 40-minute preparation prior to maximal breath-hold.		Haematocrit (CON)	44.72	0.28	10	-	Figures 6A, B & C	%	-		10 healthy male human participants (34.5 ± 1.9 yr; 179.5 ± 1.2 cm; 85.5 ± 1.7 kg).
	Haematocrit during repeated breath-holds significantly increased over control.	Haematocrit (RBH)	44.93	1.09	10	Time: 0.0099 Group: 0.6966 Interaction: 0.0142	Figure 6A	%	RBH vs CON	2-Way ANOVA	10 healthy male human participants (34.5 ± 1.9 yr; 179.5 ± 1.2 cm; 85.5 ± 1.7 kg).
	Haematocrit during prolonged breath-holds significantly increased over control.	Haematocrit (PBH)	45.35	1.38	10	Time: 0.0002 Group: 0.3962 Interaction: 0.0024	Figure 6B	%	PBH vs CON	2-Way ANOVA	10 healthy male human participants (34.5 ± 1.9 yr; 179.5 ± 1.2 cm; 85.5 ± 1.7 kg).
	No changes was observed.	Haematocrit (IBH)	44.23	0.5	10	Time: 0.0911 Group: 0.3631 Interaction: 0.6478	Figure 6C	%	IBH vs CON	2-Way ANOVA	10 healthy male human participants (34.5 ± 1.9 yr; 179.5 ± 1.2 cm; 85.5 ± 1.7 kg).
Comparing haematocrit in control (CON) vs all breath-hold techniques during maximal breath-hold.		Haematocrit (CON)	45.78	1.1	10	-	Figures 6A, B & C	%	-		10 healthy male human participants (34.5 ± 1.9 yr; 179.5 ± 1.2 cm; 85.5 ± 1.7 kg).
	Haematocrit increased over time but was not different.	Haematocrit (RBH)	46.85	1.56	10	Time: <0.0001 Group: 0.0548 Interaction: 0.1748	Figure 6A	%	RBH vs CON	2-Way ANOVA	10 healthy male human participants (34.5 ± 1.9 yr; 179.5 ± 1.2 cm; 85.5 ± 1.7 kg).
	Haematocrit increased over time but was not different.	Haematocrit (PBH)	46.9	0.28	10	Time: 0.0059 Group: 0.1070 Interaction: 0.0839	Figure 6B	%	PBH vs CON	2-Way ANOVA	10 healthy male human participants (34.5 ± 1.9 yr; 179.5 ± 1.2 cm; 85.5 ± 1.7 kg).
	Haematocrit increased over time but was not different.	Haematocrit (IBH)	45.48	1.02	10	Time: 0.0035 Group: 0.5936 Interaction: 0.8751	Figure 6C	%	IBH vs CON	2-Way ANOVA	10 healthy male human participants (34.5 ± 1.9 yr; 179.5 ± 1.2 cm; 85.5 ± 1.7 kg).
Comparing haemoglobin in control (CON) vs all breath-hold techniques during 40-minute preparation prior to maximal breath-hold.		Haemoglobin (CON)	144.5	0.53	10	-	Figures 6D, E & F	g/L	-		10 healthy male human participants (34.5 ± 1.9 yr; 179.5 ± 1.2 cm; 85.5 ± 1.7 kg).
	Haemoglobin increased over time but was not different.	Haemoglobin (RBH)	145.6	2.95	10	Time: 0.0239 Group: 0.3513 Interaction: 0.0685	Figure 6D	g/L	RBH vs CON	2-Way ANOVA	10 healthy male human participants (34.5 ± 1.9 yr; 179.5 ± 1.2 cm; 85.5 ± 1.7 kg).
	Haemoglobin during prolonged breath-holds significantly increased over control.	Haemoglobin (PBH)	147.9	6.6	10	Time: 0.0002 Group: 0.0349 Interaction: 0.0028	Figure 6E	g/L	PBH vs CON	2-Way ANOVA	10 healthy male human participants (34.5 ± 1.9 yr; 179.5 ± 1.2 cm; 85.5 ± 1.7 kg).
	No changes was observed.	Haemoglobin (IBH)	142.9	2.23	10	Time: 0.1160 Group: 0.4316 Interaction: 0.3445	Figure 6F	g/L	IBH vs CON	2-Way ANOVA	10 healthy male human participants (34.5 ± 1.9 yr; 179.5 ± 1.2 cm; 85.5 ± 1.7 kg).
Comparing haemoglobin in control (CON) vs all breath-hold techniques during maximal breath-hold.		Haemoglobin (CON)	147.8	3.75	10	-	Figures 6D, E & F	g/L	-		10 healthy male human participants (34.5 ± 1.9 yr; 179.5 ± 1.2 cm; 85.5 ± 1.7 kg).
	Haemoglobin increased over time but was not different.	Haemoglobin (RBH)	150.3	3.68	10	Time: <0.0001 Group: 0.1146 Interaction: 0.9624	Figure 6D	g/L	RBH vs CON	2-Way ANOVA	10 healthy male human participants (34.5 ± 1.9 yr; 179.5 ± 1.2 cm; 85.5 ± 1.7 kg).
	Haemoglobin during prolonged breath-holds significantly increased over control.	Haemoglobin (PBH)	153.6	0.14	10	Time: 0.0369 Group: 0.0071 Interaction: 0.0271	Figure 6E	g/L	PBH vs CON	2-Way ANOVA	10 healthy male human participants (34.5 ± 1.9 yr; 179.5 ± 1.2 cm; 85.5 ± 1.7 kg).
	Haemoglobin increased over time but was not different.	Haemoglobin (IBH)	147.8	3.465	10	Time: 0.0041 Group: 0.9999 Interaction: 0.8485	Figure 6F	g/L	IBH vs CON	2-Way ANOVA	10 healthy male human participants (34.5 ± 1.9 yr; 179.5 ± 1.2 cm; 85.5 ± 1.7 kg).
Comparing noradrenaline in control (CON) vs all breath-hold techniques during 40-minute preparation prior to maximal breath-hold.		Noradrenaline (CON)	385	99.25	10	-	Figures 7A, B & C	pg/mL	-		10 healthy male human participants (34.5 ± 1.9 yr; 179.5 ± 1.2 cm; 85.5 ± 1.7 kg).
	No changes was observed.	Noradrenaline (RBH)	565.1	266	10	Time: 0.1442 Group: 0.0797 Interaction: 0.1586	Figure 7A	pg/mL	RBH vs CON	2-Way ANOVA	10 healthy male human participants (34.5 ± 1.9 yr; 179.5 ± 1.2 cm; 85.5 ± 1.7 kg).
	Noradrenaline was higher in breath-hold technique compared to control.	Noradrenaline (PBH)	687.3	304.7	10	Time: 0.1093 Group: 0.0062 Interaction: 0.1118	Figure 7B	pg/mL	PBH vs CON	2-Way ANOVA	10 healthy male human participants (34.5 ± 1.9 yr; 179.5 ± 1.2 cm; 85.5 ± 1.7 kg).
	No changes was observed.	Noradrenaline (IBH)	606.8	225.2	10	Time: 0.1525 Group: 0.0515 Interaction: 0.2916	Figure 7C	pg/mL	IBH vs CON	2-Way ANOVA	10 healthy male human participants (34.5 ± 1.9 yr; 179.5 ± 1.2 cm; 85.5 ± 1.7 kg).
Comparing noradrenaline in control (CON) vs all breath-hold techniques during maximal breath-hold.		Noradrenaline (CON)	1030	751.9	10	-	Figures 7A, B & C	pg/mL	-		10 healthy male human participants (34.5 ± 1.9 yr; 179.5 ± 1.2 cm; 85.5 ± 1.7 kg).
	Noradrenlaine increased over time in both protocols, and was higher in the breath-hold technique compared to control.	Noradrenaline (RBH)	1506	905.6	10	Time: 0.0090 Group: 0.0086 Interaction: 0.4221	Figure 7A	pg/mL	RBH vs CON	2-Way ANOVA	10 healthy male human participants (34.5 ± 1.9 yr; 179.5 ± 1.2 cm; 85.5 ± 1.7 kg).
	No changes was observed.	Noradrenaline (PBH)	1394	582.3	10	Time: 0.0753 Group: 0.1852 Interaction: 0.2767	Figure 7B	pg/mL	PBH vs CON	2-Way ANOVA	10 healthy male human participants (34.5 ± 1.9 yr; 179.5 ± 1.2 cm; 85.5 ± 1.7 kg).
	No changes was observed.	Noradrenaline (IBH)	1496	892.5	10	Time: 0.0841 Group: 0.2522 Interaction: 0.6431	Figure 7C	pg/mL	IBH vs CON	2-Way ANOVA	10 healthy male human participants (34.5 ± 1.9 yr; 179.5 ± 1.2 cm; 85.5 ± 1.7 kg).
Comparing lactate in control (CON) vs all breath-hold techniques during 40-minute preparation prior to maximal breath-hold.		Lactate (CON)	1.03	0.05	10	-	Figures 7D, E & F	mmol/L	-		10 healthy male human participants (34.5 ± 1.9 yr; 179.5 ± 1.2 cm; 85.5 ± 1.7 kg).
	Lactate increased over time but was not different.	Lactate (RBH)	1	0.11	10	Time: 0.0001 Group: 0.8008 Interaction: 0.0669	Figure 7D	mmol/L	RBH vs CON	2-Way ANOVA	10 healthy male human participants (34.5 ± 1.9 yr; 179.5 ± 1.2 cm; 85.5 ± 1.7 kg).
	Lactate during prolonged breath-holds significantly increased over control.	Lactate (PBH)	1.26	0.13	10	Time: 0.0046 Group: 0.0185 Interaction: 0.0236	Figure 7E	mmol/L	PBH vs CON	2-Way ANOVA	10 healthy male human participants (34.5 ± 1.9 yr; 179.5 ± 1.2 cm; 85.5 ± 1.7 kg).
	Lactate increased over time but was not different.	Lactate (IBH)	1.19	0.08	10	Time: 0.0014 Group: 0.1245 Interaction: 0.1740	Figure 7F	mmol/L	IBH vs CON	2-Way ANOVA	10 healthy male human participants (34.5 ± 1.9 yr; 179.5 ± 1.2 cm; 85.5 ± 1.7 kg).
Comparing lactate in control (CON) vs all breath-hold techniques during maximal breath-hold.		Lactate (CON)	1.16	0.09	10	-	Figures 7D, E & F	mmol/L	-		10 healthy male human participants (34.5 ± 1.9 yr; 179.5 ± 1.2 cm; 85.5 ± 1.7 kg).
	Lactate increased over time but was not different.	Lactate (RBH)	1.24	0.15	10	Time: 0.0018 Group: 0.4690 Interaction: 0.4961	Figure 7D	mmol/L	RBH vs CON	2-Way ANOVA	10 healthy male human participants (34.5 ± 1.9 yr; 179.5 ± 1.2 cm; 85.5 ± 1.7 kg).
	Lactate increased over time in both protocols, and was higher in the breath-hold technique compared to control.	Lactate (PBH)	1.43	0.13	10	Time: 0.0291 Group: 0.0171 Interaction: 0.6471	Figure 7E	mmol/L	PBH vs CON	2-Way ANOVA	10 healthy male human participants (34.5 ± 1.9 yr; 179.5 ± 1.2 cm; 85.5 ± 1.7 kg).
	Lactate increased over time in both protocols, and was higher in the breath-hold technique compared to control.	Lactate (IBH)	1.35	0.1	10	Time: 0.0085 Group: 0.0156 Interaction: 0.8804	Figure 7F	mmol/L	IBH vs CON	2-Way ANOVA	10 healthy male human participants (34.5 ± 1.9 yr; 179.5 ± 1.2 cm; 85.5 ± 1.7 kg).
