# Supplementary material for: The effect of various breath‐hold techniques on the cardiorespiratory response to facial immersion in humans
Source: Exp Physiol. 2022 Nov 30;108(1):50–62. doi: 10.1113/EP090531 (PMC10103768; doi:10.1113/EP090531)
Supplement: Supplementary file 2 — Statistical Summary Document [file EPH-108-50-s002.xlsx]

## Sheet: Sheet1
Statistical Summary Document
Manuscript Title:	The effect of various breath-hold techniques on the cardiorespiratory response to facial immersion in humans
Authors:	Matthew Justin Burley, Jamie Blackwell, Bert Bond, Craig A Williams, and Francis B Stephens
Animal model used, if applicable:	Human participants
Underlying hypothesis:	We hypothesised that a breath-hold technique that uses repeated and progressive near-maximal breath-holds would create the largest cardiorespiratory perturbation and induce the most prolonged breath-hold duration.
		Maximum breath hold (sec)
			Condition
		Participant	CON	MDR	RBH	PBH	IBH
		P1	191	183	159	236	198
		P2	140	101	160	181	191
		P3	147	190	202	196	198
		P4	183	150	301	247	232
		P5	138	134	191	202	169
		P6	167	195	232	196	219
		P7	155	171	275	227	209
		P8	91	94	241	168	174
		P9	141	89	139	216	153
		P10	144	165	245	188	215
		ETO2 (mmHg)
			CON											RBH												CON											PBH												CON
		Time (min)	P1	P2	P3	P4	P5	P6	P7	P8	P9	P10		P1	P2	P3	P4	P5	P6	P7	P8	P9	P10		Time (min)	P1	P2	P3	P4	P5	P6	P7	P8	P9	P10		P1	P2	P3	P4	P5	P6	P7	P8	P9	P10		Time (min)	P1
		0	102.48	109.959	110.331	110.391	107.275	111.855	100.913	104.484	103.776	109.71		109.954	90.6323	104.686	115.829	107.008	125.176	108.061	104.74	107.87	107.614		0	102.48	109.959	110.331	110.391	107.275	111.855	100.913	104.604	103.776	109.71		99.8307	108.745	109.758	113.027	106.84	106.196	111.245	105.89	108.889	113.296		0	102.858
		2.67	99.8842	113.214	110.643	113.43	108.127	101.841	100.626	101.165	106.946	103.245		98.2279	96.1808	117.67	113.373	102.983	124.483	107.234	97.6867	98.8489	118.859		0.67	102.48	111.744	104.797	115.923	92.6529	95.2269	104.225	108.396	107.269	103.177		102.631	106.053	109.838	101.448	109.808	119.44	122.381	116.062	107.826	120.607		0.33	101.321
		6.33	113.177	109.741	106.54	106.85	108.08	100.06	101.394	101.309	102.729	104.599		100.113	92.7456	113.83	114.289	115.675	129.218	108.318	104.127	109.759	119.566		2.33	96.1117	112.635	116.764	115.362	114.345	98.4703	103.163	101.67	106.5	103.222		99.2375	105.556	111.979	112.383	109.948	123.755	125.539	111.196	105.331	117.584		1.33	94.1609
		9.67	102.219	110.653	108.74	103.009	111.64	104.735	99.2047	102.559	104.813	103.635		103.088	85.4188	112.899	114.204	112.531	131.666	102.622	102.44	107.158	113.088		4	104.477	112.345	109.704	100.247	107.534	106.102	101.704	103.207	106.202	96.2757		109.439	112.316	106.65	121.286	114.437	121.627	119.959	108.327	103.968	115.395		2.33	96.1117
		13	99.6275	107.336	102.964	114.643	108.839	106.866	104.512	102.559	104.862	103.819		103.361	84.0206	107.651	110.414	118.842	130.165	106.578	103.845	107.013	125.975		5.67	107.942	111.566	101.771	119.763	111.094	100.41	102.035	102.006	104.119	104.942		110.246	101.554	106.672	125.22	113.058	117.604	125.672	97.0336	105.677	118.156		3.33	99.9355
		16.33	103.708	103.796	107.067	114.059	108.554	123.815	97.5462	102.246	106.574	103.59		100.636	91.1649	114.785	118.888	103.518	130.142	108.138	94.4668	105.52	119.794		7.67	100.91	107.625	107.984	103.369	106.015	98.6614	106.502	101.718	104.143	105.011		113.893	110.688	108.054	112.637	113.946	116.816	117.142	107.11	103.529	121.035		4.67	100.218
		19.33	109.764	104.531	109.268	107.479	109.931	114.211	109.311	104.504	103.97	111.774		102.862	68.7289	119.692	117.482	103.961	128.525	106.985	96.6899	101.401	113.773		10	99.9098	108.049	108.167	104.11	110.714	107.12	97.5683	103.784	106.599	101.664		112.162	116.114	110.73	122.217	111.959	111.657	103.088	100.889	109.05	116.799		5.67	106.71
		22	109.764	104.531	109.268	107.479	109.931	114.211	109.311	104.504	103.97	111.774		109.834	81.2849	120.737	114.992	109.946	129.195	98.1466	98.4788	105.881	119.954		12.33	103.4	109.941	108.351	102.201	111.877	98.9473	107.674	103.688	103.573	104.277		112.278	105.579	113.992	123.994	105.366	115.592	110.219	100.614	108.104	119.132		7	105.863
		24.67	94.931	108.628	110.827	99.82	107.557	114.974	102.389	101.502	104.02	107.923		118.92	101.38	111.468	111.393	108.153	129.865	106.781	103.257	111.276	123.306		14.67	94.3663	110.809	109.749	107.456	108.151	109.251	96.1972	101.694	103.548	104.071		111.17	118.963	116.081	122.09	105.273	110.519	110.976	104.746	104.476	126.652		8.33	99.8842
		27.33	89.4651	106.869	105.302	112.352	108.08	119.617	102.522	105.754	103.896	112.921		110.675	82.6224	117.398	120.783	107.827	130.096	102.035	94.1859	106.58	119.862		17.33	99.8842	114.126	113.761	102.425	102.788	111.476	98.7184	101.622	106.897	103.681		111.447	105.353	113.116	116.718	111.211	115.622	112.054	113.491	107.642	120.464		9.67	102.065
		29.67	91.4408	108.65	114.908	109.927	102.74	111.413	101.24	104.169	103.746	107.624		108.585	98.0967	122.51	120.016	104.31	127.139	107.369	93.9556	107.471	121.892		20.33	98.1387	108.071	109.704	111.207	109.931	106.389	107.453	102.799	104.639	109.78		116.547	118.601	116.906	118.347	107.447	100.614	120.924	110.484	106.625	118.846		11	104.298
		31.67	96.6507	106.534	100.235	105.749	106.798	109.314	106.37	104.889	97.4956	107.396		108.608	99.9512	118.466	120.442	112.67	127.278	104.024	103.027	111.108	122.851		23.33	89.6448	110.141	111.285	112.442	105.255	115.61	103.826	103.304	103.995	108.748		116.248	114.916	120.028	120.673	111.211	116.204	120.451	109.475	111.245	120.536		12.67	101.911
		33.67	120.44	100.835	112.944	101.752	104.069	112.494	104.07	110.654	106.351	108.794		121.736	102.261	117.943	121.038	103.006	121.782	110.059	99.9861	102.558	123.785		26.33	92.6729	110.876	105.669	104.087	107.724	100.983	104.976	103.736	103.697	107.716		112.255	118.194	123.238	123.401	109.855	114.601	115.647	110.76	111.846	124.058		14.33	105.222
		35.67	101.167	108.939	105.233	113.767	106.584	112.494	102.278	108.852	104.614	107.854		114.309	113.783	121.01	130.896	106.732	123.005	105.877	96.6386	116.238	128.416		29.67	90.9018	108.694	106.563	105.749	106.916	109.378	104.225	103.496	106.996	111.04		118.67	121.246	120.006	126.489	109.458	118.508	129.776	112.963	115.311	120.511		16.33	104.683
		37.33	101.911	105.332	114.816	105.929	113.515	110.109	104.534	95.4728	101.117	115.374		117.194	121.567	123.01	127.638	111.949	126.955	104.453	102.619	114.359	127.275		33.33	102.168	106.891	106.861	109.028	106.893	107.756	104.777	106.546	104.416	106.547		117.055	121.54	124.332	124.67	117.476	116.146	117.406	105.641	113.44	122.178		18.33	102.861
		38.67	90.4141	110.809	104.109	114.261	109.931	105.975	105.33	101.334	109.129	109.252		111.016	119.651	115.194	131.982	111.879	129.172	107.934	103.948	115.492	125.564		37	91.6462	108.204	107.617	109.927	120.658	109.41	104.49	100.157	105.011	108.152		115.809	122.602	120.318	123.359	116.471	121.539	115.798	111.035	109.697	121.082		20.33	97.7537
																																																22.33	87.6683
																																																24.33	94.8026
																																																26.67	91.6462
																																																28.67	93.1606
																																																31	93.6476
																																																33.33	104.477
																																																35.67	101.167
																																																38.33	100.192
		ETCO2 (mmHg)
		0	39.5253	40.4685	38.342	37.0424	37.9468	33.842	44.9038	39.3277	39.4744	38.0844		39.2601	42.8184	37.6094	47.6421	38.8162	26.8136	41.5553	39.58	39.3619	39.1157		0	39.5253	40.4685	38.342	37.0424	37.9468	33.842	44.9038	39.2601	39.4744	38.0844		44.0557	39.9289	37.9042	39.8498	39.029	31.8577	40.1075	40.3066	41.0453	39.292		0	39.5253
		2.67	39.5253	41.0012	36.0301	37.4125	38.9454	33.9249	45.0733	37.7051	39.5192	40.4419		44.0162	43.3177	32.984	47.3191	40.7763	24.5222	42.595	42.3996	46.452	34.8764		0.67	41.1525	40.9245	40.2017	35.7071	45.0194	34.45	44.1074	32.4604	38.8634	40.0353		43.3884	40.1538	37.8184	45.0156	39.0724	29.3824	34.7214	35.0801	41.4656	32.7993		0.33	40.562
		6.33	37.636	39.634	39.4539	38.4636	38.2706	36.1137	45.7208	39.3893	41.9953	38.5966		44.6698	42.1762	35.5733	47.6292	37.3753	23.0485	41.021	41.9847	38.9637	33.0159		2.33	40.9929	39.9707	28.6748	34.995	36.5758	35.0048	44.3734	38.3663	38.2219	40.7109		43.8649	44.5976	37.5896	40.4434	38.6346	27.344	32.6648	37.8465	41.74	34.8589		1.33	42.766
		9.67	40.8979	40.188	38.9523	37.7697	36.1631	33.8375	45.1425	39.0625	41.0613	38.8421		42.6102	41.6016	34.4143	45.1934	36.7802	22.1791	40.2686	41.3014	38.206	33.4962		4	40.0155	37.0971	36.2414	40.8667	38.2652	35.0854	44.6751	37.4353	39.3893	42.5167		37.1397	39.3855	38.8611	34.0184	35.6136	27.9733	33.2447	35.5323	39.8278	34.786		2.33	42.1268
		13	40.676	42.43	42.2606	34.8118	37.012	33.2477	43.2759	39.7845	40.6608	38.5069		42.4604	42.7302	36.0605	51.3167	35.1181	22.0491	40.6668	41.6146	37.3183	28.5182		5.67	40.3074	39.3292	42.9567	32.3182	36.3508	36.9558	45.068	38.7364	41.8053	39.0427		39.5086	43.6111	38.7182	30.9905	35.5118	29.5883	32.1358	44.1872	39.118	33.8831		3.33	39.9342
		16.33	38.7562	43.1513	39.5322	34.9608	36.8836	27.2544	45.7444	40.0322	41.2376	39.4622		43.8642	40.5019	34.9737	45.5415	40.5141	21.2359	38.9158	43.925	36.9352	30.5125		7.67	41.1928	40.7603	38.0372	36.3774	38.991	37.1138	43.893	39.3634	40.1386	38.9052		37.7241	42.2621	35.9282	38.3846	34.482	28.9271	35.701	37.7158	40.2169	32.55		4.67	42.6147
		19.33	34.3976	39.941	38.7714	36.86	37.376	29.8558	43.7122	41.1517	41.2938	38.0289		42.2066	43.8216	31.9139	43.7783	40.0581	22.4755	37.7583	42.6117	38.6027	32.3441		10	41.683	41.3432	40.0338	37.984	37.1192	33.8314	45.9663	37.6261	40.2922	39.7024		37.9004	40.4084	36.9451	31.9945	35.8272	29.8186	39.5952	40.4692	39.8749	33.8603		5.67	40.3074
		22	42.2408	38.7296	37.3411	36.0954	39.0123	28.937	44.4972	40.1721	40.4221	37.8624		40.2139	40.8918	30.422	45.6844	38.5145	21.8546	39.694	41.8745	37.5546	28.9172		12.33	40.3727	39.5094	37.807	39.5671	36.2543	37.1518	42.9195	38.624	41.8053	38.5837		38.3032	41.9786	37.6329	30.4608	37.2658	30.4828	41.4109	40.049	40.2382	33.4924		7	40.9739
		24.67	43.1779	41.436	40.4046	39.4759	38.1854	28.731	44.5588	40.2823	41.382	38.8869		34.1719	37.2788	34.2129	48.2007	38.174	21.3081	37.9977	41.4595	31.9998	28.6315		14.67	42.7903	39.8377	40.3697	37.6709	38.4773	35.0246	45.7186	38.8512	42.4012	39.2806		38.9378	38.383	34.7404	30.2351	38.6582	31.9633	39.1575	39.5778	40.2382	29.3991		8.33	41.7802
		27.33	43.9873	42.7827	40.3393	35.1432	37.8153	27.4413	44.6394	37.7925	40.2207	38.193		38.3192	40.8067	32.2255	40.6798	38.4765	20.2555	39.7146	44.3141	38.836	28.2142		17.33	40.1424	40.3811	38.4324	38.4902	39.0632	31.1136	47.0068	39.938	40.8196	39.2327		38.8907	42.5828	37.1062	35.3537	36.8934	29.925	41.4922	36.2938	41.2171	32.9878		9.67	40.4867
		29.67	44.3468	41.632	37.0538	36.3326	41.3075	30.2723	45.1767	37.7766	43.1224	40.0011		38.5457	36.5978	28.9887	42.6489	39.444	22.4436	37.3031	43.9949	38.168	28.3822		20.33	39.46	42.4323	38.2888	35.5741	38.9964	30.3977	43.9242	40.7793	40.6524	39.4729		37.0926	39.2426	37.5326	33.4012	38.8041	33.1368	36.2376	37.4604	39.8802	33.8656		11	40.2754
		31.67	43.6483	43.0236	42.6641	32.9832	37.4672	30.3111	43.3116	39.4174	45.8113	39.5922		38.2736	37.1283	30.5482	41.4329	37.3054	21.1371	38.9576	40.7535	36.192	28.269		23.33	43.4051	38.2979	36.4823	36.0042	39.2563	29.3983	44.8765	39.3612	42.3472	38.8634		36.806	36.9041	34.8574	31.2132	37.5972	31.4549	35.7998	37.4923	37.9658	33.6665		12.67	40.1941
		33.67	41.9874	45.6502	35.5285	40.9496	38.2789	29.111	44.172	36.9482	39.2783	38.8368		32.4322	37.3099	32.6078	41.398	40.2352	32.7408	36.2049	43.1961	37.8723	27.4535		26.33	42.7713	41.3432	41.3987	38.3488	37.5075	31.3295	43.5731	39.1544	40.1926	39.2966		38.5297	38.2865	34.0024	30.3544	35.7306	31.6798	37.5569	37.2712	37.3054	31.5985		14.33	41.1981
		35.67	41.0552	41.8844	42.2978	35.5528	40.3218	29.111	45.1121	36.9276	42.3358	39.3414		35.5999	32.4383	30.8332	32.7332	39.884	31.0772	37.069	43.7775	32.6078	24.4568		29.67	44.6477	40.9534	42.7477	39.3612	39.7434	30.2754	43.7304	37.9552	39.403	38.6756		35.8978	36.727	35.188	29.5648	38.3374	30.7473	28.484	36.6692	35.7458	33.139		16.33	39.0678
		37.33	44.764	41.1525	35.3035	37.5957	37.1967	31.0422	44.6158	40.999	42.3244	36.0096		33.4461	28.7782	29.2577	36.8319	38.7342	27.8023	36.502	41.9566	35.2959	25.4615		33.33	40.492	40.397	37.2111	36.5469	37.601	31.6099	43.8695	38.9067	39.8742	39.4729		35.742	36.233	31.8235	29.941	34.691	31.9474	36.6533	40.3203	35.8766	31.5871		18.33	39.3817
		38.67	43.1178	40.1265	42.7204	36.4975	38.1102	32.5485	45.0163	42.7926	37.3874	37.8655		37.3798	28.921	32.7233	31.1577	38.2037	20.3862	37.4672	42.12	33.6695	25.5299		37	45.0133	40.2861	39.7624	34.5694	26.7718	28.3792	44.5178	36.3128	43.0943	38.7577		36.0217	36.1752	33.2508	31.499	35.3347	29.6719	37.7674	36.0947	38.9713	32.5949		20.33	39.8232
																																																22.33	41.3151
																																																24.33	43.0259
																																																26.67	42.769
																																																28.67	43.513
																																																31	39.9395
																																																33.33	39.9859
																																																35.67	41.0499
																																																38.33	39.615
		MABP (mmHg)
		0	91.899	89.9863	77.7092	86.614	72.4613	101.869	80.7315	87.1116	91.3859	89.0528		88.0372	86.0189	89.6641	79.6267	76.9013	100.679	89.8774	80.88	96.7839	84.4736		0	91.899	89.9863	77.7092	86.614	72.4613	101.869	80.7315	87.1116	91.3859	89.0528		77.1321	76.8459	90.7135	81.9302	87.5164	95.2634	102.132	82.3407	86.4014	90.8641		0	91.899
		2.67	97.1425	88.3051	85.1055	86.7275	74.9153	104.804	82.4424	92.2738	85.2323	92.4107		76.0506	79.3236	80.7197	79.042	73.2299	98.8524	88.005	91.5953	97.3444	80.3861		0.67	87.0786	89.3507	79.8323	85.0571	61.1429	105.296	82.7679	85.7729	95.8946	92.2517		80.2407	79.4802	95.0177	86.4479	90.1045	91.8225	101.984	78.7842	86.3179	76.1202		0.33	90.745
		6.33	94.0837	86.095	85.5372	89.3051	79.4954	105.049	82.9444	90.0206	87.2346	90.4735		81.5422	95.6947	89.6978	81.3994	79.4701	93.8157	82.761	87.6554	100.122	81.7222		2.33	93.2215	88.9067	85.6351	84.9871	77.5486	104.762	81.8846	89.3947	86.8811	89.5365		84.9053	76.8516	89.2794	73.6913	85.3597	89.2598	88.7446	78.6496	81.4886	82.4397		1.33	89.9902
		9.67	93.0408	83.4999	85.7005	91.0986	70.2491	104.74	87.76	88.3558	87.8268	87.9198		88.836	104.552	98.5143	87.1013	82.4457	97.1471	95.4999	93.0615	105.195	85.6024		4	103.59	89.62	83.5621	87.6416	76.4922	103.164	83.445	93.2776	81.3123	90.9138		80.16	81.1794	90.7451	79.9779	82.7016	85.739	93.2652	74.2252	81.2801	83.2109		2.33	93.2215
		13	84.4664	86.1794	92.0083	83.5663	72.4651	104.744	79.0628	86.7367	95.9212	88.3466		87.0752	101.53	98.4643	88.5916	76.7699	100.583	93.1317	89.3837	107.167	87.2261		5.67	98.2639	86.8843	80.9235	87.3692	78.1452	105.458	81.2392	88.6848	89.1391	87.9279		90.1884	87.401	96.1318	83.9698	91.2399	99.5811	103.182	86.2487	88.0972	80.435		3.33	92.2811
		16.33	85.2844	88.97	88.4306	87.627	77.5602	106.247	82.3495	87.0344	82.2967	84.822		74.1775	98.2966	88.3031	84.8916	72.7653	90.6078	81.4682	72.5974	97.2697	85.2221		7.67	92.0223	86.5893	82.6268	86.1153	72.4701	102.803	84.125	88.7309	87.9538	93.6053		92.2774	82.5911	100.186	85.0581	92.5311	99.1239	102.129	83.8836	88.9294	77.4897		4.67	101.738
		19.33	87.4307	85.9973	88.1948	88.7275	69.4317	104.912	78.1893	87.9778	82.485	80.4805		80.4753	97.5838	92.8567	82.2509	72.2248	98.256	81.1788	85.9954	102.475	83.2082		10	94.1669	88.2761	84.1042	86.9219	63.8444	103.468	80.7614	87.2233	91.6394	88.667		82.6893	78.4309	107.022	85.0521	87.0109	87.2108	103.853	76.3359	80.475	81.2869		5.67	98.2639
		22	87.7162	89.4039	95.2328	76.2462	77.6147	102.081	79.4471	82.2731	75.4173	86.4158		86.8651	105.793	100.295	92.2033	75.5855	104.718	98.3526	92.9868	107.322	89.0663		12.33	87.0733	87.9858	86.4348	81.7912	71.7457	105.302	82.7295	91.258	98.715	84.3951		84.7703	86.3606	100.544	87.0811	93.2153	91.2761	97.5459	78.0738	83.5691	81.4654		7	94.1147
		24.67	89.2141	92.2334	97.5994	85.1344	71.7374	102.516	80.7712	87.9717	90.8232	89.755		91.1005	101.664	101.425	92.9942	80.1304	99.0092	97.5499	90.3067	108.424	91.4416		14.67	84.2318	92.5302	86.601	84.5698	75.1396	106.298	79.0641	88.0438	88.3603	84.4625		95.7885	88.1984	91.4713	92.4223	98.3609	94.407	107.835	89.4251	93.3794	66.2068		8.33	90.235
		27.33	90.5441	86.7805	96.9357	83.2855	71.7438	107.622	84.6647	88.3459	94.5747	88.9817		79.0929	105.163	97.4792	86.451	81.18	91.893	83.6872	89.8513	96.7781	84.6796		17.33	87.7442	88.1188	81.5104	89.4296	75.7503	110.574	81.1529	92.9826	82.6354	82.2112		95.6761	85.9737	97.4455	91.353	98.072	91.8	105.392	85.9613	83.9215	79.1234		9.67	93.0408
		29.67	88.8475	88.2221	102.564	83.318	72.5262	109.953	85.1859	87.2842	87.7377	85.6267		79.9484	96.6318	96.8342	84.9059	82.8308	97.1167	84.6972	93.5955	94.897	84.2008		20.33	85.674	84.7148	85.6829	85.6289	70.7634	107.113	81.2063	89.4943	85.3797	85.7561		82.3524	83.9207	102.786	89.8336	93.5482	86.8223	94.7535	80.3326	90.7879	45.3283		11	89.0311
		31.67	88.1345	91.0838	93.0686	87.2266	71.7572	109.994	82.0147	84.3124	98.2669	87.693		87.6833	99.301	94.1966	94.9925	82.7563	96.4373	96.9368	93.4516	105.338	86.7014		23.33	102.617	85.6724	94.7499	83.8574	81.5197	106.935	78.9424	88.5767	77.3248	89.2285		85.0371	80.4018	100.336	90.4137	92.7994	96.1687	94.0256	80.7416	90.7335	50.7429		12.67	88.1227
		33.67	83.9953	96.9703	101.544	82.2391	64.8966	106.707	83.7534	87.4708	94.0426	87.6634		91.5972	99.3079	96.6998	92.9061	82.8923	117.806	91.2041	94.6208	105.44	85.1791		26.33	91.9808	88.4721	94.9072	74.5453	70.2103	106.478	78.847	88.2765	96.3091	89.4267		100.201	89.6283	93.448	94.1983	98.343	85.739	109.504	86.7355	94.244	57.0413		14.33	83.0343
		35.67	92.8202	98.2404	94.506	84.6783	71.0904	105.271	87.8294	90.0452	78.0918	89.4783		85.017	99.8539	88.8279	84.2835	78.5978	120.76	84.3874	94.7207	99.0552	80.4994		29.67	88.8475	88.2221	102.564	83.318	72.5262	109.953	85.1859	87.2842	87.7377	85.6267		93.2831	89.9832	102.047	96.8918	99.3524	87.9166	109.069	84.8091	102.473	43.1556		16.33	85.2844
		37.33	87.8158	94.1832	103.851	83.3853	65.3312	102.443	87.2753	89.7786	79.6214	83.5956		90.2072	98.8017	99.6259	85.7785	65.322	128.691	84.6322	91.2348	96.0523	76.8247		33.33	90.304	89.6629	95.594	86.6246	64.4667	109.108	84.0483	92.7832	93.9519	89.5602		92.6722	86.3502	105.047	90.3547	97.1821	104.049	100.151	81.2148	100.049	50.2211		18.33	81.8269
		38.67	95.2355	97.6157	98.7472	83.6362	73.0335	103.677	81.2545	84.7052	89.1614	87.7544		106.795	123.204	108.091	91.0738	71.2252	125.834	102.29	100.64	113.342	84.3819		37	94.6418	91.5035	98.1636	86.2428	71.2279	108.377	91.4126	90.4295	78.1623	91.7749		91.5765	90.1771	107.538	94.7205	101.66	104.945	101.202	81.8394	108.51	49.958		20.33	85.674
		42	91.1244	89.9666	98.9784	73.7263	61.5481	106.209	101.528	90.2179	66.1036	91.2926		96.7201	110.393	102.125	87.9975	49.3991	90.2752	97.2696	90.1766	127.978	86.0978		42	91.1244	89.9666	98.9784	73.7263	61.5481	106.209	101.528	90.2179	66.1036	91.2926		93.5138	86.8142	109.281	100.661	106.511	114.828	100.973	66.452	102.589	63.9999		22.33	88.1862
		42.33	106.345	101.518	125.244	81.5974	87.1349	124.866	92.0069	99.0628	84.5596	89.8192		104.174	110.933	113.739	92.6625	64.4201	86.215	108.264	101.865	133.291	103.287		42.33	106.345	101.518	125.244	81.5974	87.1349	124.866	92.0069	99.0628	84.5596	89.8192		104.532	92.9299	109.729	100.679	112.576	111.855	110.544	68.0052	97.8462	63.9598		24.33	90.6473
		42.66	111.013	106.763	129.089	87.7342	92.4097	130.582	105.141	101.569	101.184	94.4793		110.342	116.141	120.891	92.2689	64.929	90.5471	115.16	107.993	139.867	111.88		42.66	111.013	106.763	129.089	87.7342	92.4097	130.582	105.141	101.569	101.184	94.4793		106.37	103.899	95.1737	101.361	115.968	120.767	112.867	62.0636	98.6202	65.5803		26.67	89.7847
		43	110.59	107.312	132.065	90.8394	95.2836	136.227	109.359	118.513	107.26	97.5858		110.42	119.311	119.101	89.692	56.0944	117.986	114.585	115.841	144.744	116.561		43	110.59	107.312	132.065	90.8394	95.2836	136.227	109.359	118.513	107.26	97.5858		110.241	101.281	114.331	101.671	110.889	121.003	110.823	63.2904	97.2293	59.7382		28.67	96.5907
		43.33	113.487	114.309	138.858	89.9126	102.962	135.641	107.79	120.354	115.391	105.463		112.105	123.674	123.036	92.2075	54.0929	122.751	118.491	117.509	152.164	116.533		43.33	113.487	114.309	138.858	89.9126	102.962	135.641	107.79	120.354	115.391	105.463		111.939	103.204	121.943	100.528	109.733	126.607	109.219	62.9731	101.228	56.6118		31	94.5652
		44.5117	144.015	121.756	124.876	104.112	121.933	155.416	140.758	120.354	117.225	123.95													44.5117	144.015	121.756	124.876	104.112	121.933	155.416	140.758	120.354	117.225	123.95													33.33	90.304
		45.715												135.616	146.186	143.491	142.933	95.1521	146.032	179.019	131.87	170.722	151.644		45.41												155.984	128.093	131.589	139.352	142.314	138.583	148.626	49.4766	123.712	163.382		35.67	92.8202
																																																38.33	91.3554
																																																42	91.1244
																																																42.33	106.345
																																																42.66	111.013
																																																43	110.59
																																																43.33	113.487
																																																44.5117	144.015
																																																45.3433
		TPR (mmHg)
		0	1.47423	1.70817	1.10234	1.33651	0.645984	1.67708	0.914834	1.04121	1.3672	1.24342		1.09556	1.17429	1.39986	1.07705	0.926232	1.24694	0.913481	1.08334	1.79843	1.14017		0	1.47423	1.70817	1.10234	1.33651	0.645984	1.67708	0.914834	1.04121	1.3672	1.24342		0.8256	0.791161	1.11854	1.13528	0.920364	1.44242	1.34919	0.932652	0.916642	1.04194		0	1.47423
		2.67	1.57957	1.65063	1.04665	1.30057	0.681083	1.86458	0.945176	1.27498	0.984348	1.34449		1.63808	0.911705	1.09667	1.1527	0.86558	1.27125	1.02683	1.20564	1.77884	0.856476		0.67	1.43432	1.4906	1.14919	1.28594	0.566364	1.86905	0.932574	1.09039	1.43071	1.41576		0.797833	0.671671	1.01498	1.30986	0.875365	1.08457	1.35635	0.894636	0.732634	0.797684		0.33	1.45261
		6.33	1.51524	1.57371	1.08411	1.3889	0.701815	1.87489	0.844099	1.25116	0.960114	1.5927		1.14853	1.25817	1.27715	1.1725	0.986859	1.17691	0.930341	1.0375	1.81815	0.897044		2.33	1.35992	1.55345	1.2339	1.32623	0.652814	1.91248	1.08505	1.31438	0.974582	1.26307		0.92831	0.809801	1.13966	1.2418	0.973923	1.35539	1.09599	0.936338	0.830752	1.00378		1.33	1.38961
		9.67	1.3903	1.46635	0.964599	1.5594	0.632796	1.86548	0.944735	1.29587	0.935012	1.33466		1.04471	1.32512	1.42902	1.2155	0.844855	1.05657	1.0188	1.14302	1.71209	1.08642		4	1.37408	1.73396	1.03138	1.33363	0.666028	1.81219	0.929454	1.32898	0.878201	1.39655		0.955998	0.778456	1.14416	1.307	0.853709	1.19098	1.16045	0.767162	0.856664	0.947249		2.33	1.35992
		13	1.43843	1.45527	1.02938	1.35865	0.585282	1.81309	0.892568	1.17346	1.15613	1.49965		1.07645	1.32813	1.47153	1.37238	0.822701	1.48141	0.988203	1.08911	1.8696	1.03364		5.67	1.6149	1.63195	1.22453	1.28458	0.712158	1.79992	0.82927	1.3092	1.00929	1.32096		0.79742	0.788843	1.19831	1.13579	0.824924	1.47712	1.16692	0.94782	0.775541	0.851621		3.33	1.08698
		16.33	1.36613	1.41754	1.25203	1.40923	0.706363	1.75655	0.881367	1.23661	0.783393	1.48605		1.06613	1.29564	1.17155	1.39564	0.852085	1.09296	1.10482	1.18396	1.93165	1.0332		7.67	1.42764	1.39829	1.03674	1.58527	0.635264	1.91159	0.908045	1.22225	1.05083	1.44026		0.870385	0.694346	1.31377	1.14559	0.801579	1.47072	1.27992	0.800321	0.839392	0.706023		4.67	1.4714
		19.33	1.358	1.58583	1.1742	1.38663	0.666757	1.66353	0.865575	1.05718	0.746376	0.903579		1.46723	1.33713	1.58127	1.3877	0.897367	1.26319	1.1644	1.12227	1.9937	1.00739		10	1.53061	1.40771	1.09709	1.3574	0.560666	1.82614	0.878401	1.18427	0.995498	1.53918		0.89292	0.766399	1.16555	1.40229	0.942129	1.36017	1.51131	0.769378	0.778866	0.820312		5.67	1.6149
		22	1.48588	1.54414	1.25728	1.0693	0.591058	1.5592	0.894715	0.974075	0.685588	1.32315		1.02859	1.47622	1.56987	1.55076	0.768335	1.21972	1.06442	1.17557	1.91618	1.12705		12.33	1.38013	1.56964	1.00279	1.36611	0.691129	1.80871	0.928698	1.34699	1.17949	1.34047		1.1495	0.761927	1.22882	1.55781	1.02383	1.25619	1.26401	0.859304	0.835407	0.737983		7	1.451
		24.67	1.46744	1.67832	1.06155	1.4316	0.677066	1.7033	0.895714	1.25789	1.08327	1.21283		1.30755	1.31685	1.64117	1.60995	0.789044	1.0632	1.08876	1.02436	2.04348	1.11147		14.67	1.39262	1.62879	1.09743	1.20042	0.67171	1.75216	1.02125	1.20264	0.773416	1.49644		1.04807	0.791238	1.18705	1.33738	0.887581	1.33267	1.26665	0.825618	0.884751	0.682678		8.33	1.49191
		27.33	1.42825	1.64128	1.32365	1.27022	0.661089	1.50655	0.958581	1.251	1.04135	1.22312		1.11469	1.4581	1.45941	1.62166	0.994233	1.31921	1.03893	1.11545	1.92451	1.08221		17.33	1.39663	1.43091	0.980771	1.31378	0.715337	1.86686	1.06135	1.30663	0.824582	1.40217		0.951665	0.776391	1.01912	1.21422	0.885481	1.42894	1.27785	0.704469	0.717845	0.673503		9.67	1.3903
		29.67	1.4636	1.47654	1.42162	1.20949	0.584649	1.49056	0.964743	1.1887	0.931999	0.913627		1.31771	1.40609	1.36079	1.42684	0.926993	1.21492	1.17822	1.10386	1.93588	0.969564		20.33	1.35457	1.33559	1.08678	1.26153	0.574192	1.80784	0.937117	1.20821	0.814366	1.23982		0.828379	0.752874	1.14274	1.44597	0.940721	1.49042	1.19193	0.760408	0.901983	0.401524		11	1.38079
		31.67	1.26513	1.4555	1.1738	1.41225	0.629566	1.54842	0.951456	0.858214	1.36326	1.19494		1.04501	1.09422	1.25345	1.55303	0.907246	0.777254	1.0278	0.970208	1.91576	0.905854		23.33	1.61547	1.49267	1.2554	1.18372	0.621556	1.65829	0.877306	1.24444	0.677009	1.32749		0.964956	0.699197	1.11646	1.56333	0.951241	1.2853	1.15477	0.706848	1.02825	0.374282		12.67	1.43695
		33.67	1.35411	1.42676	1.40443	1.05439	0.680206	1.71471	0.942224	1.00916	1.26954	1.15345		1.09348	1.05715	1.25191	1.54078	0.920512	1.35593	1.01906	0.99754	1.93151	0.808535		26.33	1.52267	1.45818	1.36321	1.04435	0.621586	1.58736	0.928278	1.15011	1.09607	1.20991		1.01862	0.784801	0.990531	1.27887	0.845214	1.24409	1.34295	0.663179	0.830942	0.425004		14.33	1.37104
		35.67	1.61756	1.83089	1.31408	1.16334	0.604466	1.49004	0.960684	1.10308	0.65315	1.12137		1.54489	1.19207	1.11575	1.30335	0.910156	1.44952	1.14931	0.989172	2.09613	0.719026		29.67	1.4636	1.47654	1.42162	1.20949	0.584649	1.49056	0.964743	1.1887	0.931999	0.913627		1.04011	0.735341	1.07273	1.34795	0.865138	1.2335	1.16364	0.562213	0.997008	0.383851		16.33	1.36613
		37.33	1.40255	1.47686	1.31005	1.21754	0.564478	1.33326	0.93329	0.824012	0.817809	0.915486		1.21326	1.21254	1.24909	1.35182	0.694951	1.80288	0.987856	0.937916	1.9299	0.669324		33.33	1.38808	1.44284	1.43362	1.30986	0.674159	1.74852	0.934559	0.875906	1.22813	1.14366		0.981923	0.813226	1.11248	1.399	0.976909	1.55237	1.38608	0.636081	1.19205	0.419279		18.33	1.28494
		38.67	1.58769	1.63991	1.41296	1.18432	0.672521	1.33853	0.704275	0.834328	0.955192	1.08606		1.46375	1.70405	1.59173	1.26598	0.608752	2.36528	1.19675	1.34116	2.13192	0.91422		37	1.58065	1.55736	1.33318	1.28657	0.534816	1.52085	1.01555	0.958229	0.767009	1.17459		1.22346	0.833243	1.29363	1.47447	1.05961	1.45588	1.20861	0.680218	1.32595	0.469301		20.33	1.35457
		42	1.52632	1.67373	0.897628	1.25961	0.601548	1.49782	0.950721	1.29117	0.513393	1.00676		1.485	1.60701	1.17972	1.84196	1.09777	0.831888	1.24568	1.09259	3.4804	1.00985		42	1.52632	1.67373	0.897628	1.25961	0.601548	1.49782	0.950721	1.29117	0.513393	1.00676		1.43231	1.26563	1.09111	2.5258	1.90845	2.12195	2.13111	0.587514	1.65063	0.90886		22.33	1.53916
		42.33	1.82413	2.37628	2.46196	1.75382	1.04447	2.98136	1.93329	1.71023	1.08259	1.34962		1.73708	1.74337	2.34277	2.37951	1.24277	1.26879	2.10763	1.86845	5.25346	1.75875		42.33	1.82413	2.37628	2.46196	1.75382	1.04447	2.98136	1.93329	1.71023	1.08259	1.34962		2.13803	1.26396	1.33431	2.64362	2.32039	2.82838	2.49509	0.659281	1.75744	1.46196		24.33	1.64988
		42.66	3.40275	2.76559	2.96532	2.34302	1.26649	4.02369	2.26016	1.68129	1.77619	1.57669		2.6419	1.9887	3.27723	2.58697	1.40983	1.55288	2.5222	2.21094	6.4774	2.28638		42.66	3.40275	2.76559	2.96532	2.34302	1.26649	4.02369	2.26016	1.68129	1.77619	1.57669		2.35549	1.1866	2.43809	2.62779	2.1587	2.87674	2.2935	0.738858	1.74755	2.05396		26.67	1.56691
		43	3.64216	2.36193	3.1802	2.33131	1.31209	4.02314	2.41402	1.84885	2.03113	1.50194		2.8413	2.18652	3.31447	2.51377	1.69727	2.48409	2.50534	2.42948	6.7019	2.65027		43	3.64216	2.36193	3.1802	2.33131	1.31209	4.02314	2.41402	1.84885	2.03113	1.50194		2.45425	1.1855	2.86795	2.35409	2.0732	2.78309	2.10197	0.745386	1.81382	2.56732		28.67	1.44284
		43.33	3.7597	2.1856	3.18865	2.17509	1.35246	4.02161	2.12124	1.81415	2.14209	1.64809		2.96249	2.16926	2.96956	2.373	1.68961	2.71216	2.39625	2.53925	6.769	2.63101		43.33	3.7597	2.1856	3.18865	2.17509	1.35246	4.02161	2.12124	1.81415	2.14209	1.64809		2.36899	1.04433	2.5925	2.23679	1.97436	2.87122	1.94635	0.801507	1.90128	2.45428		31	1.72801
		44.5117	3.57023	1.55795	1.26975	1.872	1.59597	2.41713	2.33808	1.81415	1.74944	1.9084													44.5117	3.57023	1.55795	1.26975	1.872	1.59597	2.41713	2.33808	1.81415	1.74944	1.9084													33.33	1.38808
		45.715												3.00938	2.11647	2.47729	2.04218	1.80764	2.53693	3.78143	2.21047	5.87079	3.99973		45.41												3.11273	1.11698	0	1.87174	1.94088	2.36975	2.11446	0.532065	1.62572	4.8919		35.67	1.61756
																																																38.33	1.63106
																																																42	1.52632
																																																42.33	1.82413
																																																42.66	3.40275
																																																43	3.64216
																																																43.33	3.7597
																																																44.5117	3.57023
																																																45.3433
		CO (l/min)
		0	3.75047	3.19713	4.27446	3.92972	6.75129	3.67632	5.41349	5.15986	4.02144	4.33957		5.01023	4.47501	3.94007	4.52042	5.11179	4.96637	6.11425	4.55921	3.2853	4.56496		0	3.75047	3.19713	4.27446	3.92972	6.75129	3.67632	5.41349	5.15986	4.02144	4.33957		5.76875	5.92785	4.91642	4.34777	5.7275	4.28467	4.608	5.46502	5.78543	5.34725		0	3.75047
		2.67	3.77743	3.23789	4.89221	4.02543	6.61081	3.38941	5.2557	4.3775	5.20417	4.14114		3.25571	5.29052	4.80945	4.1587	5.16297	4.82869	5.65346	4.6064	3.42961	5.70211		0.67	3.65259	3.62682	4.16946	3.99053	6.57044	3.40031	5.33538	4.76968	4.0563	3.91142		6.13518	7.13917	5.78825	3.92971	6.19864	5.01122	4.60849	5.4436	7.0965	5.77637		0.33	3.77597
		6.33	3.73943	3.29215	5.19686	3.87307	6.81167	3.38629	5.91795	4.37086	5.48135	3.41733		4.46993	4.39763	4.51754	4.30899	5.01985	5.02433	5.62364	5.18698	3.43188	5.54422		2.33	4.12371	3.45264	4.43109	3.82099	7.17673	3.28538	4.77662	4.13546	5.34378	4.26762		5.25071	5.98553	4.71321	3.73843	5.4401	3.96514	5.04446	5.67291	6.09855	4.944		1.33	3.84284
		9.67	4.03052	3.59709	5.2047	3.51907	6.66748	3.38804	5.61195	4.13404	5.65769	3.97644		5.13912	4.74129	4.16108	4.34883	5.90517	5.54874	5.68707	4.91087	3.79548	4.85718		4	4.54472	3.11063	4.86837	3.96852	6.89577	3.43407	5.41857	4.26933	5.55967	3.95084		5.24367	6.36529	4.88754	3.82761	6.08317	4.31732	4.73126	6.18069	5.9155	5.30756		2.33	4.12371
		13	3.56755	3.55537	5.2181	3.70826	7.49543	3.45649	5.32555	4.4991	4.9986	3.54324		4.7931	4.59854	4.03367	3.8955	5.61775	4.87745	5.72541	5.04965	3.55695	5.12088		5.67	3.65663	3.184	4.42597	4.0827	6.59269	3.54166	5.88522	4.12945	5.46284	4.30557		6.87957	6.96915	4.86974	4.44558	6.6765	4.06685	5.35361	5.72469	6.82907	5.7369		3.33	5.19449
		16.33	3.75661	3.77159	4.44006	3.74138	6.58797	3.64966	5.61574	4.28869	6.31973	3.47118		4.3401	4.60568	4.91183	3.78171	5.32295	5.32541	4.6238	4.37147	3.06689	5.03628		7.67	3.8818	3.73734	4.79129	3.26571	6.87052	3.45106	5.5707	4.40875	5.03056	3.89993		6.42722	7.16835	4.74955	4.48592	6.99066	4.06266	4.91263	6.6209	6.39509	6.67966		4.67	4.15151
		19.33	3.87746	3.24302	4.52703	3.85433	6.24898	3.7996	5.43114	5.04623	6.6541	5.43094		3.75474	4.44281	3.87093	3.58379	5.09172	4.97784	4.4138	4.67636	3.18243	4.99436		10	3.71885	3.77555	4.5906	3.87575	6.90746	3.40618	5.552	4.47144	5.52919	3.47576		6.01362	6.2967	4.8453	3.92394	5.87199	3.85249	4.22911	6.4311	6.47008	6.16078		5.67	3.65663
		22	3.5592	3.49155	4.54438	4.32578	7.9228	3.94768	5.3334	5.16825	6.66929	3.93357		5.14834	4.28902	3.84948	3.61781	5.92942	5.18201	5.61116	4.91351	3.39159	4.74723		12.33	3.66198	3.36973	5.40606	3.61389	6.24406	3.52986	5.34993	4.12342	5.0378	3.82151		4.9713	6.94512	4.76617	3.50953	5.89147	4.36821	4.8165	6.0988	6.19984	6.63496		7	3.92731
		24.67	3.67535	3.51506	5.5436	3.57899	6.35857	3.63159	5.42005	4.24771	5.06193	4.44825		4.66684	4.66125	3.72502	3.50041	6.11576	5.60718	5.46185	5.31295	3.19851	4.97101		14.67	3.69874	3.41764	4.95229	4.24794	6.72415	3.66624	4.99871	4.48583	6.89683	3.39249		6.10222	6.62421	4.68341	4.15751	6.6802	4.26999	5.133	6.75007	6.34528	6.30232		8.33	3.64491
		27.33	3.8176	3.33288	4.40326	3.97184	6.52785	4.30712	5.3028	4.29969	5.46434	4.37713		5.0624	4.29632	4.23112	3.22432	5.04871	4.7602	4.76435	5.0626	3.15114	4.77789		17.33	3.81612	3.73607	5.01256	4.09222	6.36207	3.56161	5.12428	4.40295	6.01598	3.51951		6.1038	6.6669	5.86441	4.54043	6.68049	3.86951	4.96881	7.35319	7.03421	7.05904		9.67	4.03052
		29.67	3.65124	3.5958	4.33866	4.16166	7.46535	4.44367	5.30819	4.46681	5.68899	5.86225		4.11337	4.08877	4.53097	3.6479	5.42564	5.03836	4.82372	5.35118	3.08405	5.23668		20.33	3.85082	3.83242	4.7642	4.08869	7.45073	3.56591	5.2408	4.50732	6.29532	4.15516		6.22242	6.96142	5.46038	3.90596	6.35941	4.16182	4.95555	6.68638	6.16197	6.87376		11	3.88211
		31.67	4.21216	3.7656	4.79547	3.71147	6.8477	4.27783	5.17942	5.96627	4.34963	4.41672		5.13678	5.46313	4.57013	3.65053	5.49569	6.5871	5.69179	5.83157	3.31557	5.79102		23.33	3.8519	3.46879	4.60261	4.27494	7.88954	3.88028	5.40383	4.31686	6.863	4.04241		5.81935	7.18255	5.46429	3.6203	6.28966	4.53086	4.92933	7.33336	5.3879	8.15745		12.67	3.70611
		33.67	3.72441	4.04805	4.32575	4.72592	5.73114	2.38748	5.33366	5.22983	4.45563	4.58017		5.12427	5.58751	4.67937	3.64283	5.41663	5.23273	5.65224	5.72072	3.29468	6.33574		26.33	3.62935	3.65395	4.21219	4.47385	6.79673	4.02994	5.10378	4.67007	5.27607	4.44433		5.86593	7.22234	5.75586	4.45495	7.02443	4.30907	4.9008	7.89332	6.84451	8.11106		14.33	3.66607
		35.67	3.50036	3.22517	4.32127	4.37165	7.07836	4.19906	5.55952	4.93979	7.3875	4.79227		3.66962	5.16512	4.87935	4.04193	5.27808	5.01066	4.3936	5.91362	2.98163	6.78789		29.67	3.65124	3.5958	4.33866	4.16166	7.46535	4.44367	5.30819	4.46681	5.68899	5.86225		5.921	7.4256	5.80902	4.3466	6.94228	4.34706	5.81833	9.20028	6.23575	6.74544		16.33	3.75661
		37.33	3.84203	3.84376	4.70407	4.11585	6.97624	4.7059	5.66745	6.5645	5.86834	5.73881		4.42442	5.06299	4.77489	3.94415	6.13111	4.36388	5.38505	5.953	3.17934	6.97709		33.33	3.92737	3.74043	4.03915	3.96097	5.73335	3.8536	5.40045	6.39343	4.62273	4.70469		5.56374	6.71309	5.74171	4.10035	6.21919	4.05444	4.49385	8.04468	5.05104	7.21067		18.33	4.19878
		38.67	3.65399	3.5812	4.20734	4.25279	6.53971	4.64986	6.95546	7.17769	5.677	4.91106		4.41229	4.36764	4.11315	4.4329	7.04391	3.20148	5.22212	4.72547	3.24888	5.58921		37	3.67087	3.53235	4.42708	4.03074	8.06952	4.29697	5.42216	5.7566	6.13183	4.7843		4.54409	6.70761	5.07669	4.083	6.04645	4.34521	5.10277	7.641	4.92548	6.43417		20.33	3.85082
		42	3.78647	3.48424	6.87937	3.57744	6.54176	4.55843	6.43812	4.37635	8.79229	5.6049		4.23588	4.20863	5.39001	3.08812	2.88084	6.64294	5.35615	5.36753	2.15094	5.26577		42	3.78647	3.48424	6.87937	3.57744	6.54176	4.55843	6.43812	4.37635	8.79229	5.6049		4.847	6.00949	8.28744	3.78661	5.96979	4.73706	5.85371	7.54249	5.08204	6.27617		22.33	3.43784
		42.33	4.10751	2.57685	3.17914	2.81438	5.04755	2.58619	3.16905	3.4862	4.94074	3.9995		3.65735	3.83806	2.99592	2.35241	3.13467	5.65524	3.16015	3.32954	1.53476	3.61566		42.33	4.10751	2.57685	3.17914	2.81438	5.04755	2.58619	3.16905	3.4862	4.94074	3.9995		4.76915	4.44271	6.19141	2.40197	3.5777	3.21434	3.13619	7.20067	3.55845	4.54148		24.33	3.2902
		42.66	1.95243	2.32193	2.59855	2.29351	4.39343	1.94867	2.82845	3.72874	3.43568	3.60051		2.51658	3.52877	2.20997	2.13972	2.78529	3.91742	2.72865	2.93763	1.29103	2.93918		42.66	1.95243	2.32193	2.59855	2.29351	4.39343	1.94867	2.82845	3.72874	3.43568	3.60051		3.01406	4.97084	4.47779	2.29999	2.99957	2.57335	2.71456	5.79532	3.36913	2.75062		26.67	3.47088
		43	1.82908	2.7678	2.50267	2.33707	4.35568	2.02452	2.72022	3.99454	3.18123	3.92247		2.33427	3.28627	2.16254	2.14148	1.99838	2.9253	2.77641	2.89351	1.28348	2.64146		43	1.82908	2.7678	2.50267	2.33707	4.35568	2.02452	2.72022	3.99454	3.18123	3.92247		2.82865	5.15088	2.82967	2.32327	3.08483	2.52528	2.93496	5.38408	3.3475	1.76187		28.67	3.94918
		43.33	1.80157	3.15907	2.57212	2.48091	4.57118	2.02129	3.03103	4.21395	3.2736	3.86305		2.26998	3.42554	2.52333	2.33273	1.94648	2.71629	2.96856	2.80753	1.34698	2.65938		43.33	1.80157	3.15907	2.57212	2.48091	4.57118	2.02129	3.03103	4.21395	3.2736	3.86305		2.74035	5.2362	2.55709	2.56484	3.18016	2.73215	3.11874	5.29324	3.35103	1.3324		31	3.29632
		44.5117	2.53655	5.26764	6.08298	3.64758	4.64849	4.10041	3.57701	4.21395	4.28551	4.63228													44.5117	2.53655	5.26764	6.08298	3.64758	4.64849	4.10041	3.57701	4.21395	4.28551	4.63228													33.33	3.92737
		45.715												2.73163	4.2096	3.90585	4.72484	3.41855	3.79389	2.44011	3.68314	1.75396	2.60427		45.41												2.99489	7.14043	3.73518	4.67657	5.2474	3.73385	4.67018	6.45249	5.12893	2.00798		35.67	3.50036
																																																38.33	3.46759
																																																42	3.78647
																																																42.33	4.10751
																																																42.66	1.95243
																																																43	1.82908
																																																43.33	1.80157
																																																44.5117	2.53655
																																																45.3433
		HR (bpm)
		0	59.3267	49.8464	51.1074	60.1785	50.8318	54.8325	53.3337	55.123	64.0804	57.0328		66.3302	51.4283	54.118	61.8637	53.368	58.0519	67.661	56.6512	63.9631	53.4502		0	59.3267	49.8464	51.1074	60.1785	50.8318	54.8325	53.3337	55.123	64.0804	57.0328		66.498	61.8011	65.3674	61.643	53.9663	57.0476	58.0495	59.3226	67.2994	67.5029		0	59.3267
		2.67	58.8224	50.9736	52.9687	62.3373	49.5243	56.2154	50.4494	55.9715	64.7166	53.6396		79.1832	67.9515	63.6401	74.1642	54.0233	62.2944	78.7305	55.9775	72.6651	67.9254		0.67	55.7556	57.5984	48.5034	63.9501	54.1166	54.3927	49.9738	55.1355	63.8945	54.1126		72.9228	71.0114	74.2543	70.9597	57.7841	66.4501	63.5792	68.5783	76.0107	67.1982		0.33	60.5017
		6.33	56.9548	51.982	56.0326	59.6487	50.9675	53.9753	53.5136	55.1236	66.5055	51.2816		65.983	61.5929	58.6532	69.8229	53.3776	62.3001	75.9805	59.305	74.3382	65.1525		2.33	58.9593	54.7545	53.9701	64.4177	52.7246	53.4121	50.918	55.0905	64.1435	52.7632		79.8364	69.6902	69.1342	71.1937	64.7806	54.7588	63.1329	61.2283	69.4523	66.1586		1.33	61.0478
		9.67	63.0617	52.0717	56.6574	59.3138	49.9199	51.3013	51.8306	57.0189	67.4587	51.0715		63.9931	55.6658	54.6673	61.6276	55.4054	59.0215	65.1578	57.5779	71.3466	60.2677		4	65.4423	49.2241	50.7178	60.7706	48.812	52.1461	51.3697	58.1628	65.6574	53.7196		77.6264	64.4146	63.2653	69.0694	63.7555	56.0885	61.5832	64.6057	67.2127	70.428		2.33	58.9593
		13	61.1194	54.0814	58.387	62.7506	59.6095	57.6369	51.6688	57.1628	67.2184	51.6413		63.0368	51.1819	52.4951	64.6932	54.6444	61.2436	62.5059	59.0096	69.3435	63.4517		5.67	58.1912	52.6016	51.5472	61.3242	47.9404	55.251	52.6518	56.9408	69.6037	57.4502		71.3151	69.3113	63.5446	67.1375	58.0088	53.6927	56.6444	61.1484	74.1508	71.8945		3.33	69.8349
		16.33	61.5217	56.4297	50.0949	54.5756	50.4879	59.8264	52.0598	58.8226	65.5995	49.2727		70.6416	57.9269	62.4079	63.4829	55.061	69.1328	67.7508	53.5113	64.7625	65.7161		7.67	57.7614	53.1029	48.3041	57.4479	47.6215	55.2507	52.1439	56.3381	63.6846	52.8036		66.4918	67.0526	73.8115	67.0284	61.0336	55.9608	56.6985	63.7751	72.5174	72.6876		4.67	59.8051
		19.33	63.3861	48.466	48.6672	58.4417	49.2043	56.4907	52.2571	53.6478	67.9176	60.2982		70.2245	57.8486	57.6419	64.2297	55.9622	63.7253	64.6347	59.1802	70.4995	63.9285		10	58.4	53.3713	48.8319	62.1519	52.0564	51.8163	52.741	57.9735	69.3762	50.972		83.1397	62.486	63.2884	67.5449	62.2276	54.5387	59.0091	64.0411	73.5226	74.521		5.67	58.1912
		22	61.1212	53.5401	52.4324	57.923	51.1494	56.9727	53.8546	54.729	67.3076	55.1735		64.5471	51.8219	52.43	56.5706	54.799	63.9752	68.3787	58.3295	70.5691	58.8037		12.33	61.4594	50.0926	56.8051	62.2061	47.6058	56.4875	51.6458	60.2134	68.0994	50.7345		82.7815	61.682	62.0731	68.9034	57.5941	59.0949	58.285	62.5761	71.6489	75.2228		7	58.6016
		24.67	58.999	55.5892	47.255	54.0512	47.4012	55.3194	54.132	60.5357	64.6915	61.1245		63.6588	50.6455	52.2146	56.1012	56.5948	62.7373	65.0101	54.3396	68.3088	62.1679		14.67	61.251	50.5568	55.1051	58.955	51.8556	58.5493	52.4513	57.2768	73.2138	49.7537		72.3874	66.2834	63.7805	60.3023	55.2862	62.7665	59.4566	60.4561	73.9377	82.8737		8.33	59.2386
		27.33	61.3642	53.7051	45.2182	56.8748	49.527	66.471	54.9503	58.6077	68.404	56.5976		73.7964	60.446	57.8036	59.3439	56.7023	65.6222	69.7155	61.5473	69.6221	63.1234		17.33	61.2578	53.2877	53.7566	52.351	46.9412	53.9701	51.5046	64.4406	64.4472	49.3654		70.8827	61.0344	70.8374	60.2344	54.8083	60.2176	58.824	59.6709	70.1346	70.8213		9.67	63.0617
		29.67	58.5758	53.2288	49.7745	56.5426	50.8712	61.7597	57.8282	55.9772	65.5223	65.8848		72.1154	60.0385	57.9152	59.8063	53.8842	64.0218	66.8088	60.7597	67.0592	60.6609		20.33	62.1953	56.3808	52.706	60.0744	63.831	51.7163	55.0897	55.6296	66.0051	55.2824		88.1331	68.488	68.0917	66.1196	61.9637	70.3047	65.144	61.4429	73.9111	75.9703		11	58.6986
		31.67	57.9501	54.9519	52.6724	52.9368	53.0263	56.181	55.4267	57.2319	65.195	56.7934		62.8622	60.7405	52.2707	56.5043	51.7072	64.1886	66.6114	60.2288	68.8667	64.2797		23.33	62.153	51.0947	55.1071	58.1443	49.2799	56.4413	53.9677	56.7763	66.2492	58.7307		88.3802	69.4299	71.213	63.777	61.3623	63.6038	63.3333	64.047	73.1941	79.235		12.67	62.2674
		33.67	58.2247	64.6674	51.3258	59.145	48.7882	52.0114	55.0716	57.0746	62.0725	57.9751		62.9729	66.8021	52.2502	57.0049	52.7049	68.4888	66.3859	57.047	72.6207	68.7875		26.33	56.3788	51.2936	44.6222	56.965	49.2358	54.6003	53.8889	59.1447	68.9696	59.69		72.98	71.9077	63.6632	61.1199	58.5727	70.9174	57.7159	71.7424	74.9556	87.0387		14.33	60.245
		35.67	60.1298	49.69	48.98	58.7602	52.1566	52.8529	65.8216	60.6593	71.4124	60.9569		69.0334	68.78	58.1218	62.4569	57.0829	65.7919	65.2611	62.3334	67.2136	72.2644		29.67	58.5758	53.2288	49.7745	56.5426	50.8712	61.7597	57.8282	55.9772	65.5223	65.8848		80.9047	71.7094	64.4627	61.0801	56.1773	73.4753	74.7407	71.0135	85.2175	79.2254		16.33	61.5217
		37.33	59.432	58.5577	61.737	56.5043	52.1759	59.5619	58.5451	69.2726	65.2683	63.9499		65.4485	73.3309	53.0008	62.9687	65.1822	61.2055	64.3669	58.0087	67.5096	72.5853		33.33	62.2692	56.3811	46.8832	51.4716	47.7973	61.2688	56.2851	69.0347	63.1091	58.5349		86.2111	75.342	68.1525	69.5046	63.9606	61.6619	63.5119	65.0662	77.8192	78.9914		18.33	62.3591
		38.67	67.8867	51.5551	50.9193	55.6371	48.8493	51.3044	69.6524	82.5751	70.6584	59.2525		55.136	63.933	54.6784	63.0789	54.9303	63.2982	63.5088	51.2506	64.1888	64.137		37	59.4252	52.4131	53.438	53.9625	51.7388	56.3058	63.1201	62.7689	68.1326	64.9196		85.0907	71.2671	69.7427	71.2721	65.0202	64.6573	66.03	68.0105	75.7003	78.6753		20.33	62.1953
		42	88.9991	51.0371	84.0449	73.7263	64.689	87.1157	72.3803	74.9229	98.9951	73.7679		98.7992	73.1309	84.4863	69.7466	64.5295	61.3026	76.6167	78.6344	69.9391	68.9477		42	88.9991	51.0371	84.0449	73.7263	64.689	87.1157	72.3803	74.9229	98.9951	73.7679		101.134	69.5867	67.9263	81.0821	75.4026	75.4057	76.6117	78.5905	77.1987	75.3495		22.33	61.9987
		42.33	71.8223	48.7653	55.5778	81.5974	47.8663	56.4008	61.472	57.1206	75.2283	53.1081		84.3761	52.2737	55.4224	55.0529	46.9673	79.8083	59.2351	54.696	59.4049	54.7675		42.33	71.8223	48.7653	55.5778	81.5974	47.8663	56.4008	61.472	57.1206	75.2283	53.1081		81.5747	56.3015	84.0027	66.8723	53.1858	72.3672	50.4399	63.1561	59.0554	65.086		24.33	57.702
		42.66	60.3873	45.6187	47.9877	87.7342	47.5711	48.1992	51.1104	57.081	57.8421	58.2489		71.5074	47.3519	47.2163	52.687	48.0759	73.088	56.8288	52.7193	61.5236	51.4668		42.66	60.3873	45.6187	47.9877	87.7342	47.5711	48.1992	51.1104	57.081	57.8421	58.2489		74.8112	55.0379	85.4003	66.1352	51.8259	50.5699	50.7597	57.944	58.1043	50.8637		26.67	55.1526
		43	64.9715	49.4239	48.9576	90.8394	48.5163	53.815	50.2111	53.9782	57.5816	63.141		71.7648	51.2589	50.7824	57.5717	51.0262	54.6707	59.432	51.1479	67.8483	51.8518		43	64.9715	49.4239	48.9576	90.8394	48.5163	53.815	50.2111	53.9782	57.5816	63.141		74.2068	58.3006	64.4423	68.0908	53.2531	48.379	51.1064	53.5589	58.5934	55.3581		28.67	60.7475
		43.33	66.3409	53.8683	51.7338	89.9126	51.4734	51.1438	54.7382	49.9265	57.0906	64.3149		68.6946	55.1064	50.9277	61.6571	53.3409	50.1191	60.2175	44.8429	67.26	52.4882		43.33	66.3409	53.8683	51.7338	89.9126	51.4734	51.1438	54.7382	49.9265	57.0906	64.3149		68.6845	57.8691	64.0351	70.908	54.3299	49.7504	51.6688	50.2481	63.0545	52.8592		31	53.5842
		44.5117	52.8723	71.6531	64.7168	104.112	56.37	62.9052	56.8011	49.9265	58.1314	64.9644													44.5117	52.8723	71.6531	64.7168	104.112	56.37	62.9052	56.8011	49.9265	58.1314	64.9644													33.33	62.2692
		45.715												53.9388	67.4715	57.2824	66.4903	61.3413	55.8961	62.7579	49.141	64.4851	53.581		45.41												42.8412	73.866	75.2006	66.2214	65.4756	57.7556	62.718	49.7776	70.8352	52.0684		35.67	60.1298
																																																38.33	61.381
																																																42	88.9991
																																																42.33	71.8223
																																																42.66	60.3873
																																																43	64.9715
																																																43.33	66.3409
																																																44.5117	52.8723
																																																45.3433
		Hct (%)
		0	45	43.5	41	45	46	45	41.5	48	46	46		44	43.5	36	42.5	46	40	41	49	48	47														44	39	42.5	41	49	42	42	49	45	46
		20	44	43.5	39	45.5	45	45	42.5	46	47	47		44.5	43.5	40.5	44	48	44	42	50	48	49														45	41	43	44	50	45.5	42.5	51	46	46
		40	45	44.5	42	44.5	46	46.5	41	47.5	47	46		44	44	42	44	48	45	42.5	51	49	48														46	45	44	44.5	52.5	46	45	50	47	47
		45	47	45	43	43.5	49	47.5	43.5	50	49	48		46	45.5	43	46.5	52	47.5	45	54	49	51														47	44	44.5	46	53	46.5	44	52	45	49
		65	45.5	44	39	45	46	46	42	49.5	46	47		42.5	43	41	44	47	42.5	41	49	48	49														45	43	42.5	39	49	37	41	50	46	45
		85	45.5	43.5	40	45	47	45	42	48.5	46	46		43	43.5	42	43.5	47	41.5	43	49	48	46														44	42	41.5	40.5	49	35	40	49	46	47
		105	46	43	41	45	47	45.5	42	48.5	47	47		43.5	43.5	42	42.5	46	42.5	44	49	48	46														44.5	42	42.5	40.5	49	42.5	41	50	46	45
		Hb (g/l)
		0	139	144	128	154	156	143	138	150	148	141		139	147	129	150	149	135	137	145	146	145														141	135	135	144	146	138	142	149	136	140
		20	138	144	125	157	154	147	139	148	149	142		138	143	127	154	159	145	137	159	157	149														149	142	139	154	171	151	145	154	145	145
		40	141	146	132	146	156	151	142	151	143	143		138	147	128	152	158	147	145	155	159	148														148	157	141	153	177	152	147	157	156	147
		45	150	149	138	151	161	154	143	153	153	152		146	154	132	160	165	153	153	158	152	156														155	148	139	157	180	152	148	156	147	155
		65	142	147	121	154	154	148	140	155	151	150		132	142	126	152	153	137	132	153	153	150														138	147	131	142	163	137	137	154	143	141
		85	142	147	127	154	154	138	142	157	151	147		136	147	128	153	154	135	143	146	148	143														135	140	132	144	162	131	135	147	141	149
		105	139	144	129	153	154	149	141	150	152	148		134	142	133	147	151	139	144	144	153	144														138	146	133	145	148	137	140	155	143	147
		Noradrenaline (pg/ml)
		0	446.457	230.7	691.764	74.05	25.4575	72.3024	71.9089	738.9	266.764	509.904		430.505	220.489	473.861	540.871	75.9353	41.8924	167.435	578.989	540.043	529.521														501.708	288.92	683.845	151.008	93.6833	20.9269	122.875	665.818	473.111	737.646
		20	769.279	145.87	698.415	206.707	29.4309	38.1146	93.2825	736.361	309.514	414.107		1383.74	180.958	1002.15	388.945	114.85	54.6766	201.012	441.911	719.818	209.946														1526.07	533.709	950.045	529.887	161.316	220.83	320.052	1140.48	695.614	974.271
		40	1644.99	153.167	414.49	725.741	43.8284	50.0749	90.0148	746.518	638.936	474.396		3692.38	124.754	949.457	1160.6	232.759	96.0363	226.429	763.971	778.318	631.307														3838.38	969.763	1185.79	468.214	248.179	267.195	456.692	1316.24	680.368	394.907
		45	6378.58	699.22	1597.86	1179.27	470.311	691.472	792.386	1203.2	813.954	1789.2		6930.58	238.622	2547.76	1960	1131.54	577.075	1118.26	2477.07	1172.25	3310.06														9173.61	1109.17	1869.14	1993.42	549.299	359.603	459.783	645.932	849.171	1052.26
		65	4112.31	254.485	543.821	766.039	126.746	104.276	195.759	943.961	317.025	583.2		3630.34	130.371	1043.63	498.197	165.915	189.22	181.631	286.693	493.639	418.029														5601.61	298.387	1292.63	520.904	135.616	37.6676	197.121	689.711	389.796	615.621
		85	1225.8	260.834	838.278	984.221	89.2947	184.795	254.985	1326.39	238.446	1141.97		1856.07	288.061	1167.38	435.668	197.591	135.895	293.982	708.761	490.811	570.193														2449.59	282.537	445.974	644.695	179.335	22.161	276.68	625.854	298.425	528.075
		105	234.106	279.236	649.294	465.575	206.146	167.514	176.908	527.079	312.075	428.346		455.914	171.697	1290.28	748.166	85.5924	124.084	262.056	653.764	369.514	644.732														646.131	255.527	719.954	563.364	165.492	44.723	235.353	2292.3	612.546	856.929
		Lactate (mmol/l)
		0	0.983879	0.984759	1.41159	0.955454	1.21218	0.798955	1.05488	0.712027	0.87	1.136		1.77892	1.00931	0.872333	0.833595	0.662529	0.91287	0.898483	0.697869	0.835	0.734														1.3317	1.2403	1.30411	1.3468	0.812841	0.731332	1.21921	0.842139	1.145	1.125
		20	1.00901	1.03495	1.45084	0.930157	1.02996	0.738928	1.10207	0.692631	0.753	1.177		1.75032	0.902218	0.927579	0.87826	0.752777	1.06376	0.86652	0.682383	0.895	0.878														1.49413	1.62416	1.37503	1.60373	0.92208	1.53737	1.35062	0.979944	1.211	1.257
		40	1.21846	1.15067	1.5017	0.961814	1.01535	0.939971	1.13995	0.876188	0.928	1.223		1.893	1.17416	1.01809	1.24023	0.775349	1.33421	1.07217	0.837535	0.889	1.061														1.49457	1.69726	1.17006	1.49253	1.17148	1.52091	1.21928	1.01536	1.41	1.207
		45	1.48497	1.29359	1.38959	1.61608	1.11049	1.05763	1.20468	0.738771	1.084	1.317		2.10741	1.39114	1.01042	1.1089	1.40146	1.62521	1.13561	1.05416	1.269	1.313														2.52457	1.83845	1.3657	1.50167	1.03458	1.62781	1.3227	1.23076	1.65	1.204
		65	1.3728	1.05599	1.16577	0.954605	0.968342	0.910552	1.03524	0.832983	1.037	1.272		1.82284	1.09463	0.941396	1.15738	0.925462	1.54581	1.20117	0.87069	1.035	1.323														1.71163	1.72363	1.13334	1.15817	0.926885	1.20563	1.27056	1.05722	1.608	1.257
		85	1.31037	1.01325	0.982165	0.995994	0.993171	0.770833	0.997123	0.710681	1.113	1.248		1.76325	1.02017	0.941529	1.02197	0.831971	1.54371	0.917152	0.803168	0.938	1.175														1.51778	1.78199	1.26132	1.13911	0.885224	1.21764	1.23575	1.25143	1.42	1.043
		105	1.34216	0.919174	0.961631	0.993035	0.92371	0.724355	1.23262	0.64725	1.05	1.021		1.52632	0.951751	0.940284	0.842414	0.839438	1.29548	4.19809	0.770408	1.038	1.064														1.52852	1.83772	1.17549	1.12064	1.03398	1.34043	1.26065	1.24869	1.504	1.072
		CON vs MDR during Max BH only
		MABP
			CON											MDR
		0	91.1244	89.9666	98.9784	73.7263	61.5481	106.209	101.528	90.2179	66.1036	91.2926		92.1856	61.635	92.2502	87.2218	91.3722	105.899	84.9818	77.2059	98.2871	115.099
		20	106.345	101.518	125.244	81.5974	87.1349	124.866	92.0069	99.0628	84.5596	89.8192		108.754	84.4018	111.24	94.6165	103.961	126.185	95.2492	72.9719	107.064	130.1
		40	111.013	106.763	129.089	87.7342	92.4097	130.582	105.141	101.569	101.184	94.4793		114.571	101.164	110.991	95.1867	97.1944	126.255	96.3779	88.9898	111.221	135.555
		60	110.59	107.312	132.065	90.8394	95.2836	136.227	109.359	118.513	107.26	97.5858		114.442	107.719	115.388	94.1297	95.2505	124.966	102.195	101.123	121.167	136.869
		80	113.487	114.309	138.858	89.9126	102.962	135.641	107.79	120.354	115.391	105.463		115.899	118.159	115.54	95.4191	104.421	128.864	103.341	110.454	118.768	135.403
		150.7	144.015	121.756	124.876	104.112	121.933	155.416	140.758	120.354	117.225	123.95
		153.7												148.41	108.159	143.789	112.196	135.416	151.488	137.952	110.454	118.768	156.587
		CO
		0	3.78647	3.48424	6.87937	3.57744	6.54176	4.55843	6.43812	4.37635	8.79229	5.6049		4.07402	4.63115	6.3562	3.24021	5.70759	3.88305	4.23215	1.81699	3.91653	3.92773
		20	4.10751	2.57685	3.17914	2.81438	5.04755	2.58619	3.16905	3.4862	4.94074	3.9995		3.63735	4.31846	3.0629	2.52788	3.65196	2.22779	2.99812	1.28338	2.51847	1.7343
		40	1.95243	2.32193	2.59855	2.29351	4.39343	1.94867	2.82845	3.72874	3.43568	3.60051		1.94916	4.4552	2.53697	2.49699	3.64514	1.84391	2.93765	1.82023	2.42151	1.59768
		60	1.82908	2.7678	2.50267	2.33707	4.35568	2.02452	2.72022	3.99454	3.18123	3.92247		1.82561	4.57047	2.84532	2.62371	4.01791	1.93016	3.09835	1.75965	2.44874	1.68867
		80	1.80157	3.15907	2.57212	2.48091	4.57118	2.02129	3.03103	4.21395	3.2736	3.86305		1.83375	3.2584	3.24318	2.91782	4.19216	2.08864	3.46615	2.18922	3.42346	1.74237
		150.7	2.53655	5.26764	6.08298	3.64758	4.64849	4.10041	3.57701	4.21395	4.28551	4.63228
		153.7												3.68565	4.31218	4.57176	4.14764	4.62263	3.34516	3.49606	2.18922	3.42346	2.21761
		HR
		0	88.9991	51.0371	84.0449	73.7263	64.689	87.1157	72.3803	74.9229	98.9951	73.7679		87.4528	71.0519	78.6534	75.1832	66.2257	92.0531	69.5948	59.6444	76.7703	64.8985
		20	71.8223	48.7653	55.5778	81.5974	47.8663	56.4008	61.472	57.1206	75.2283	53.1081		71.9684	44.1231	46.8453	55.3173	46.4447	58.0716	48.5213	42.8749	58.4133	36.6177
		40	60.3873	45.6187	47.9877	87.7342	47.5711	48.1992	51.1104	57.081	57.8421	58.2489		62.6631	47.0685	45.4261	57.843	47.5789	54.204	49.5035	41.3951	59.089	37.3466
		60	64.9715	49.4239	48.9576	90.8394	48.5163	53.815	50.2111	53.9782	57.5816	63.141		63.4977	52.5571	47.0324	59.0712	51.1404	58.1515	52.3937	37.4497	58.4404	41.7382
		80	66.3409	53.8683	51.7338	89.9126	51.4734	51.1438	54.7382	49.9265	57.0906	64.3149		64.3735	52.617	50.0371	65.5733	50.2688	55.9207	50.1651	36.7145	61.0945	41.6332
		150.7	52.8723	71.6531	64.7168	104.112	56.37	62.9052	56.8011	49.9265	58.1314	64.9644
		153.7												62.2501	67.8713	55.7624	66.1675	52.1007	44.1046	49.1377	36.7145	61.0945	48.8963
		Hct
		Pre	45	44.5	42	44.5	46	46.5	41	47.5	47	46		44	42.5	42	41.5	46	43	43	50	46.5	48
		Post	47	45	43	43.5	49	47.5	43.5	50	49	48		47	45.5	43	43.5	49	47	44	52	48	51
		Hb
		Pre	141	146	132	146	156	151	142	151	143	143		140	138	133	141	152	145	148	140	154	146
		Post	150	149	138	151	161	154	143	153	153	152		150	145	141	146	159	156	152	154	154	161
		Noradrenaline
		Pre	1644.99	153.167	414.49	725.741	43.8284	50.0749	90.0148	746.518	638.936	474.396		2186.45	128.845	956.685	431.099	193.342	91.9024	217.199	457.05	431.861	417
		Post	6378.58	699.22	1597.86	1179.27	470.311	691.472	792.386	1203.2	813.954	1789.2		10995.6	465.707	4564.19	797.608	968.502	724.996	1142.53	602.582	880.704	2240.35
		Lactate
		Pre	1.21846	1.15067	1.5017	0.961814	1.01535	0.939971	1.13995	0.876188	0.928	1.223		1.24694	0.735297	0.803409	1.2706	0.864235	1.70666	1.1666	0.936179	1.026	0.804
		Post	1.48497	1.29359	1.38959	1.61608	1.11049	1.05763	1.20468	0.738771	1.084	1.317		1.47402	0.795975	0.879997	1.11835	1.14149	1.64682	1.11414	1.09966	1.055	0.915
[truncated: 19 more columns]
